# Supplementary material for: Transient Duplication-Dependent Divergence and Horizontal Transfer Underlie the Evolutionary Dynamics of Bacterial Cell–Cell Signaling
Source: PLoS Biol. 2016 Dec 29;14(12):e2000330. doi: 10.1371/journal.pbio.2000330 (PMC5199041; doi:10.1371/journal.pbio.2000330)
Supplement: S3 Data — Phylogeny of 2896 amino-acid sequences used in Fig 2 of the main manuscript. Each leaf is designated by the Rap database number of the specific leaf. Each node is designated by a number followed by the support of the node in 100 bootstrap runs. (TXT) [file pbio.2000330.s017.txt]

(
(
(
(
(
Rap1993:1.5756,
(
Rap1973:1.1433,
(
(
(
Rap1974:1.1209,
(
Rap1650:0.65443,
Rap1464:0.72723)
Branch 1067_100:0.50725)
Branch 1068_31:0.18125,
(
Rap1938:1.0257,
Rap1448:1.213)
Branch 1069_90:0.25397)
Branch 1070_72:0.14976,
(
(
Rap1462:0.010723,
Rap1441:1e-006)
Branch 1071_100:0.67082,
Rap1992:0.77989)
Branch 1072_94:0.21004)
Branch 1073_58:0.12287)
Branch 1074_42:0.13967)
Branch 1075_71:0.10369,
(
(
(
(
Rap441:1e-006,
(
(
Rap601:0.0070151,
(
Rap1979:1e-006,
(
Rap1015:1e-006,
(
Rap2460:1e-006,
Rap686:1e-006)
Branch 1076_7:1e-006)
Branch 1077_6:1e-006)
Branch 1078_31:1e-006)
Branch 1079_24:1e-006,
(
Rap2349:0.0072458,
Rap850:0.025014)
Branch 1080_68:0.0032898)
Branch 1081_54:0.0035017)
Branch 1082_100:0.32496,
(
(
(
(
Rap1623:0.14552,
(
(
Rap993:0.0035567,
(
Rap1204:1e-006,
Rap865:1e-006)
Branch 1083_69:1e-006)
Branch 1084_93:0.0071515,
Rap1330:1e-006)
Branch 1085_83:1e-006)
Branch 1086_73:0.0088746,
(
(
Rap531:0.012624,
(
(
Rap2411:1e-006,
(
(
(
Rap2555:1e-006,
Rap1291:1e-006)
Branch 1087_9:1e-006,
Rap1279:1e-006)
Branch 1088_1:1e-006,
Rap981:1e-006)
Branch 1089_0:1e-006)
Branch 1090_1:1e-006,
(
Rap1348:1e-006,
Rap1054:1e-006)
Branch 1091_8:1e-006)
Branch 1092_95:0.0091524)
Branch 1093_35:0.0071992,
(
Rap2418:0.0035817,
(
Rap564:1e-006,
(
(
Rap471:1e-006,
Rap885:1e-006)
Branch 1094_9:1e-006,
Rap484:1e-006)
Branch 1095_10:1e-006)
Branch 1096_56:1e-006)
Branch 1097_98:0.023585)
Branch 1098_41:0.0076222)
Branch 1099_100:0.31765,
(
(
Rap1978:0.071081,
(
(
(
(
Rap2501:0.010841,
Rap436:0.010886)
Branch 1100_98:0.023054,
(
Rap527:0.040081,
(
Rap887:1e-006,
Rap1233:1e-006)
Branch 1101_100:0.029575)
Branch 1102_64:0.016602)
Branch 1103_78:0.027972,
Rap957:0.090341)
Branch 1104_98:0.12472,
(
(
(
Rap792:1e-006,
Rap1891:0.0071608)
Branch 1105_94:0.010424,
(
Rap1200:0.0071439,
(
Rap428:1e-006,
(
Rap1339:1e-006,
Rap652:1e-006)
Branch 1106_32:1e-006)
Branch 1107_97:0.007146)
Branch 1108_94:0.011063)
Branch 1109_69:0.0091428,
(
(
(
(
(
Rap1183:1e-006,
(
Rap1235:1e-006,
(
(
(
Rap2494:1e-006,
(
Rap1257:1e-006,
Rap2528:1e-006)
Branch 1110_5:1e-006)
Branch 1111_2:1e-006,
Rap1147:1e-006)
Branch 1112_2:1e-006,
Rap1166:1e-006)
Branch 1113_2:1e-006)
Branch 1114_1:1e-006)
Branch 1115_13:1e-006,
Rap2485:1e-006)
Branch 1116_1:1e-006,
Rap1126:1e-006)
Branch 1117_100:0.018224,
(
(
(
Rap2512:1e-006,
(
Rap2372:1e-006,
Rap2546:1e-006)
Branch 1118_11:1e-006)
Branch 1119_6:1e-006,
Rap2564:1e-006)
Branch 1120_56:0.0035788,
(
Rap1196:1e-006,
(
Rap862:1e-006,
(
Rap579:1e-006,
(
(
(
Rap732:1e-006,
(
(
(
Rap1427:1e-006,
(
Rap1895:1e-006,
Rap2361:1e-006)
Branch 1121_15:1e-006)
Branch 1122_5:1e-006,
Rap1368:1e-006)
Branch 1123_0:1e-006,
Rap1072:1e-006)
Branch 1124_0:1e-006)
Branch 1125_0:1e-006,
(
Rap542:1e-006,
(
Rap1140:1e-006,
Rap752:1e-006)
Branch 1126_9:1e-006)
Branch 1127_0:1e-006)
Branch 1128_0:1e-006,
Rap610:1e-006)
Branch 1129_0:1e-006)
Branch 1130_0:1e-006)
Branch 1131_1:1e-006)
Branch 1132_25:1e-006)
Branch 1133_61:1e-006)
Branch 1134_60:0.0034974,
(
(
Rap2443:0.0036194,
(
(
(
(
(
(
Rap2437:1e-006,
(
Rap232:1e-006,
(
Rap290:1e-006,
(
Rap253:1e-006,
(
(
(
(
(
(
(
(
(
(
Rap373:1e-006,
Rap226:1e-006)
Branch 1135_1:1e-006,
(
Rap239:1e-006,
(
Rap329:1e-006,
Rap281:1e-006)
Branch 1136_0:1e-006)
Branch 1137_0:1e-006)
Branch 1138_0:1e-006,
Rap375:1e-006)
Branch 1139_0:1e-006,
Rap362:1e-006)
Branch 1140_0:1e-006,
Rap297:1e-006)
Branch 1141_0:1e-006,
Rap316:1e-006)
Branch 1142_0:1e-006,
(
Rap360:1e-006,
(
Rap381:1e-006,
Rap348:1e-006)
Branch 1143_0:1e-006)
Branch 1144_0:1e-006)
Branch 1145_0:1e-006,
Rap323:1e-006)
Branch 1146_6:1e-006,
Rap261:1e-006)
Branch 1147_0:1e-006,
Rap336:1e-006)
Branch 1148_0:1e-006)
Branch 1149_0:1e-006)
Branch 1150_0:1e-006)
Branch 1151_0:1e-006)
Branch 1152_0:1e-006,
(
Rap343:1e-006,
Rap303:1e-006)
Branch 1153_0:1e-006)
Branch 1154_0:1e-006,
(
Rap251:1e-006,
Rap222:1e-006)
Branch 1155_6:1e-006)
Branch 1156_18:1e-006,
Rap267:0.0035738)
Branch 1157_32:1e-006,
Rap388:0.003607)
Branch 1158_74:0.0035947,
(
Rap670:1e-006,
Rap938:1e-006)
Branch 1159_44:1e-006)
Branch 1160_34:1e-006)
Branch 1161_100:0.033028,
Rap516:1e-006)
Branch 1162_55:0.0036801)
Branch 1163_95:0.025368)
Branch 1164_100:0.16125)
Branch 1165_69:0.028707)
Branch 1166_95:0.085899,
Rap1879:0.12349)
Branch 1167_93:0.11341)
Branch 1168_58:0.056713,
(
(
(
(
Rap2467:0.0072343,
(
(
Rap831:0.0036248,
Rap463:0.0036347)
Branch 1169_76:0.0036221,
(
Rap2403:1e-006,
Rap771:1e-006)
Branch 1170_63:1e-006)
Branch 1171_73:1e-006)
Branch 1172_100:0.056898,
(
Rap869:0.027298,
(
Rap1013:0.039555,
(
(
Rap1108:0.0036233,
(
(
(
(
(
Rap810:1e-006,
(
(
(
Rap1060:1e-006,
Rap1047:1e-006)
Branch 1173_6:1e-006,
Rap714:1e-006)
Branch 1174_0:1e-006,
Rap947:1e-006)
Branch 1175_0:1e-006)
Branch 1176_0:1e-006,
(
Rap948:1e-006,
(
Rap2588:1e-006,
Rap844:1e-006)
Branch 1177_1:1e-006)
Branch 1178_2:1e-006)
Branch 1179_0:1e-006,
(
Rap801:1e-006,
(
(
Rap722:1e-006,
Rap889:1e-006)
Branch 1180_2:1e-006,
Rap711:1e-006)
Branch 1181_1:1e-006)
Branch 1182_1:1e-006)
Branch 1183_0:1e-006,
Rap1142:1e-006)
Branch 1184_1:1e-006,
Rap1112:1e-006)
Branch 1185_29:1e-006)
Branch 1186_62:1e-006,
(
(
(
(
(
Rap2544:1e-006,
(
Rap1033:1e-006,
Rap1411:1e-006)
Branch 1187_0:1e-006)
Branch 1188_0:1e-006,
Rap1336:1e-006)
Branch 1189_0:1e-006,
(
(
(
Rap1078:1e-006,
(
(
Rap592:1e-006,
(
Rap569:1e-006,
(
(
Rap1309:1e-006,
(
Rap854:1e-006,
Rap1027:1e-006)
Branch 1190_1:1e-006)
Branch 1191_0:1e-006,
Rap964:1e-006)
Branch 1192_0:1e-006)
Branch 1193_1:1e-006)
Branch 1194_0:1e-006,
(
Rap777:1e-006,
Rap1317:1e-006)
Branch 1195_0:1e-006)
Branch 1196_0:1e-006)
Branch 1197_0:1e-006,
Rap2570:1e-006)
Branch 1198_0:1e-006,
(
Rap874:1e-006,
Rap588:1e-006)
Branch 1199_0:1e-006)
Branch 1200_0:1e-006)
Branch 1201_0:1e-006,
Rap876:1e-006)
Branch 1202_81:0.0035439,
(
(
Rap663:0.0036034,
(
Rap477:0.0036028,
(
(
Rap921:1e-006,
(
(
Rap549:1e-006,
Rap500:1e-006)
Branch 1203_15:1e-006,
Rap459:1e-006)
Branch 1204_5:1e-006)
Branch 1205_0:1e-006,
(
Rap2355:1e-006,
(
Rap657:1e-006,
(
(
Rap1226:1e-006,
Rap1219:1e-006)
Branch 1206_7:1e-006,
(
Rap815:1e-006,
(
Rap692:1e-006,
Rap704:1e-006)
Branch 1207_11:1e-006)
Branch 1208_5:1e-006)
Branch 1209_0:1e-006)
Branch 1210_0:1e-006)
Branch 1211_0:1e-006)
Branch 1212_14:1e-006)
Branch 1213_31:1e-006)
Branch 1214_89:0.0072198,
Rap724:1e-006)
Branch 1215_99:0.037414)
Branch 1216_11:0.003743)
Branch 1217_37:0.013073)
Branch 1218_60:0.031737)
Branch 1219_67:0.026286)
Branch 1220_100:0.085386,
(
Rap607:0.078482,
(
(
(
Rap1833:1e-006,
Rap1643:1e-006)
Branch 1221_86:0.0070916,
(
(
Rap1628:1e-006,
Rap1636:1e-006)
Branch 1222_76:0.0035534,
Rap1794:1e-006)
Branch 1223_31:1e-006)
Branch 1224_94:0.0091595,
(
Rap1342:1e-006,
(
Rap1390:1e-006,
Rap1383:1e-006)
Branch 1225_38:1e-006)
Branch 1226_95:0.0053924)
Branch 1227_100:0.038577)
Branch 1228_84:0.060014)
Branch 1229_81:0.073435,
(
(
Rap1081:1e-006,
(
Rap1042:0.0036196,
Rap1000:1e-006)
Branch 1230_82:0.0072518)
Branch 1231_100:0.077776,
(
Rap1002:0.041275,
(
(
Rap555:0.018351,
(
Rap617:0.0036527,
Rap785:0.0036526)
Branch 1232_99:0.022473)
Branch 1233_38:0.0035364,
(
(
(
Rap1366:0.0073515,
(
Rap943:1e-006,
Rap1040:1e-006)
Branch 1234_86:1e-006)
Branch 1235_99:0.014833,
(
(
(
Rap1403:1e-006,
(
Rap1402:1e-006,
Rap1253:1e-006)
Branch 1236_30:1e-006)
Branch 1237_96:1e-006,
Rap796:0.022364)
Branch 1238_50:0.0073664,
(
(
(
Rap1886:0.0072664,
(
(
Rap1212:1e-006,
(
Rap2526:1e-006,
(
Rap900:1e-006,
Rap1098:1e-006)
Branch 1239_34:1e-006)
Branch 1240_16:1e-006)
Branch 1241_21:1e-006,
Rap2393:1e-006)
Branch 1242_90:0.0073124)
Branch 1243_22:1e-006,
(
(
(
Rap453:1e-006,
(
(
(
(
(
Rap1010:1e-006,
Rap924:1e-006)
Branch 1244_2:1e-006,
(
Rap641:1e-006,
Rap1375:1e-006)
Branch 1245_1:1e-006)
Branch 1246_1:1e-006,
Rap914:1e-006)
Branch 1247_0:1e-006,
Rap2448:1e-006)
Branch 1248_0:1e-006,
Rap1437:1e-006)
Branch 1249_0:1e-006)
Branch 1250_0:1e-006,
(
Rap968:1e-006,
(
(
(
Rap1273:1e-006,
(
(
(
(
Rap671:1e-006,
Rap506:1e-006)
Branch 1251_2:1e-006,
Rap624:1e-006)
Branch 1252_4:1e-006,
Rap756:1e-006)
Branch 1253_2:1e-006,
Rap1820:1e-006)
Branch 1254_0:1e-006)
Branch 1255_1:1e-006,
Rap2332:1e-006)
Branch 1256_0:1e-006,
Rap536:1e-006)
Branch 1257_0:1e-006)
Branch 1258_0:1e-006)
Branch 1259_2:1e-006,
Rap975:1e-006)
Branch 1260_33:1e-006)
Branch 1261_63:1e-006,
Rap448:0.018537)
Branch 1262_75:0.022413)
Branch 1263_56:0.0075517)
Branch 1264_54:0.014827,
Rap952:0.0072574)
Branch 1265_8:1e-006)
Branch 1266_54:0.036391)
Branch 1267_98:0.06641)
Branch 1268_99:0.12298)
Branch 1269_50:0.11413)
Branch 1270_41:0.14575)
Branch 1271_100:0.96608,
(
(
Rap1975:0.52055,
(
Rap1463:1e-006,
(
Rap1937:1e-006,
Rap1936:1e-006)
Branch 1272_32:1e-006)
Branch 1273_100:0.77389)
Branch 1274_100:0.95197,
Rap1912:1.2891)
Branch 1275_65:0.30642)
Branch 1276_31:0.13947,
(
Rap1913:0.90417,
Rap1805:0.82273)
Branch 1277_100:1.3727)
Branch 1278_82:0.22936)
Branch 1279_57:0.15276,
(
Rap1939:1.3566,
(
Rap1590:0.49456,
Rap424:0.53387)
Branch 1280_99:0.36031)
Branch 1281_80:0.26691)
Branch 1282_51:0.19929,
(
(
Rap425:2.0364,
Rap1037:2.009)
Branch 1283_57:0.344,
Rap1972:1.5174)
Branch 1284_32:0.2287)
Branch 1285_55:0.092017,
(
(
(
(
(
Rap533:0.010466,
(
Rap1224:1e-006,
(
Rap1231:1e-006,
Rap816:1e-006)
Branch 1286_31:1e-006)
Branch 1287_91:0.0069502)
Branch 1288_27:1e-006,
(
Rap2545:0.010568,
(
Rap959:0.069714,
(
(
(
Rap1249:1e-006,
(
Rap1182:1e-006,
Rap1128:1e-006)
Branch 1289_20:1e-006)
Branch 1290_9:1e-006,
Rap1175:1e-006)
Branch 1291_40:1e-006,
Rap1160:0.0034743)
Branch 1292_98:0.01383)
Branch 1293_83:0.038354)
Branch 1294_44:0.0033883)
Branch 1295_62:0.0069574,
(
Rap1135:0.035502,
(
Rap2481:0.028461,
(
Rap1455:0.0069725,
(
(
Rap2469:0.0070143,
(
Rap750:0.0034866,
(
(
(
Rap2400:1e-006,
Rap2519:1e-006)
Branch 1296_52:1e-006,
Rap837:0.0069711)
Branch 1297_39:0.0034802,
(
(
(
Rap628:0.0070403,
Rap901:0.0069838)
Branch 1298_86:0.0070011,
Rap1264:0.0069542)
Branch 1299_12:1e-006,
(
(
Rap1414:1e-006,
Rap1074:0.0034746)
Branch 1300_88:0.010494,
(
(
(
Rap1986:1e-006,
(
Rap1151:1e-006,
(
Rap1162:1e-006,
Rap508:1e-006)
Branch 1301_33:1e-006)
Branch 1302_11:1e-006)
Branch 1303_37:1e-006,
Rap1239:0.003483)
Branch 1304_66:0.0034903,
Rap1116:1e-006)
Branch 1305_96:0.0070138)
Branch 1306_37:0.0034904)
Branch 1307_28:0.0034844)
Branch 1308_10:1e-006)
Branch 1309_1:1e-006)
Branch 1310_24:0.0034788,
(
(
Rap1334:1e-006,
(
(
Rap879:1e-006,
(
Rap1423:1e-006,
(
(
Rap455:1e-006,
Rap539:1e-006)
Branch 1311_30:1e-006,
Rap822:1e-006)
Branch 1312_4:1e-006)
Branch 1313_3:1e-006)
Branch 1314_5:1e-006,
Rap676:1e-006)
Branch 1315_9:1e-006)
Branch 1316_69:0.0034777,
Rap755:1e-006)
Branch 1317_69:0.0034773)
Branch 1318_30:1e-006)
Branch 1319_56:0.014187)
Branch 1320_53:0.003496)
Branch 1321_24:1e-006)
Branch 1322_100:0.58889,
(
(
(
(
(
(
Rap832:1e-006,
(
(
(
Rap917:0.014267,
(
Rap1218:1e-006,
Rap1099:1e-006)
Branch 1323_100:0.014131)
Branch 1324_53:0.0069386,
(
(
(
(
Rap923:0.027906,
(
Rap788:1e-006,
(
Rap578:1e-006,
Rap1417:0.0070251)
Branch 1325_69:0.0035129)
Branch 1326_97:0.011487)
Branch 1327_64:0.01043,
(
Rap2536:0.0034829,
(
Rap1058:1e-006,
Rap2562:1e-006)
Branch 1328_76:1e-006)
Branch 1329_78:0.016915)
Branch 1330_35:0.003691,
(
(
Rap1302:1e-006,
(
Rap1356:1e-006,
Rap1281:1e-006)
Branch 1331_14:1e-006)
Branch 1332_12:1e-006,
Rap2507:1e-006)
Branch 1333_88:0.014765)
Branch 1334_19:0.010787,
(
Rap934:1e-006,
Rap762:1e-006)
Branch 1335_100:0.011184)
Branch 1336_6:0.0063624)
Branch 1337_8:1e-006,
(
Rap2459:0.018232,
Rap2466:0.035966)
Branch 1338_61:0.0069465)
Branch 1339_21:0.028465)
Branch 1340_100:0.29369,
(
(
(
Rap616:1e-006,
(
Rap1893:0.013894,
Rap1989:0.0069206)
Branch 1341_63:0.0034943)
Branch 1342_100:0.13447,
(
(
Rap1063:0.036603,
(
(
(
(
(
Rap648:1e-006,
Rap1322:1e-006)
Branch 1343_70:1e-006,
(
(
(
(
(
Rap2395:1e-006,
(
Rap582:0.0034904,
(
(
(
(
Rap983:1e-006,
(
(
Rap2413:1e-006,
Rap1055:1e-006)
Branch 1344_1:1e-006,
Rap2557:1e-006)
Branch 1345_0:1e-006)
Branch 1346_0:1e-006,
(
(
(
(
(
(
(
Rap513:1e-006,
Rap466:1e-006)
Branch 1347_15:1e-006,
(
Rap897:1e-006,
Rap613:1e-006)
Branch 1348_0:1e-006)
Branch 1349_6:1e-006,
Rap978:1e-006)
Branch 1350_1:1e-006,
Rap1007:1e-006)
Branch 1351_4:1e-006,
Rap1132:1e-006)
Branch 1352_2:1e-006,
Rap1306:1e-006)
Branch 1353_1:1e-006,
(
Rap1438:1e-006,
(
Rap1286:1e-006,
(
(
(
Rap2488:1e-006,
Rap1364:1e-006)
Branch 1354_1:1e-006,
Rap1817:1e-006)
Branch 1355_1:1e-006,
(
Rap2531:1e-006,
Rap2495:1e-006)
Branch 1356_6:1e-006)
Branch 1357_0:1e-006)
Branch 1358_0:1e-006)
Branch 1359_0:1e-006)
Branch 1360_0:1e-006)
Branch 1361_38:1e-006,
(
(
Rap1270:1e-006,
Rap971:1e-006)
Branch 1362_79:0.0035017,
Rap627:1e-006)
Branch 1363_66:0.0035179)
Branch 1364_88:0.0070366,
Rap744:0.0034888)
Branch 1365_19:1e-006)
Branch 1366_1:1e-006)
Branch 1367_0:1e-006,
(
(
Rap927:1e-006,
Rap2452:1e-006)
Branch 1368_61:0.0034898,
Rap1371:0.0034956)
Branch 1369_7:1e-006)
Branch 1370_0:1e-006,
(
Rap2406:1e-006,
(
(
Rap2331:1e-006,
(
(
(
(
(
Rap1209:1e-006,
Rap546:1e-006)
Branch 1371_2:1e-006,
(
(
Rap1259:1e-006,
Rap905:1e-006)
Branch 1372_6:1e-006,
Rap644:1e-006)
Branch 1373_4:1e-006)
Branch 1374_0:1e-006,
Rap728:1e-006)
Branch 1375_0:1e-006,
(
(
Rap1091:1e-006,
(
(
Rap825:1e-006,
Rap766:1e-006)
Branch 1376_3:1e-006,
Rap561:1e-006)
Branch 1377_2:1e-006)
Branch 1378_1:1e-006,
Rap1192:1e-006)
Branch 1379_1:1e-006)
Branch 1380_0:1e-006,
(
Rap1379:1e-006,
Rap433:1e-006)
Branch 1381_1:1e-006)
Branch 1382_0:1e-006)
Branch 1383_0:1e-006,
Rap2365:1e-006)
Branch 1384_0:1e-006)
Branch 1385_0:1e-006)
Branch 1386_0:1e-006,
Rap2524:1e-006)
Branch 1387_16:1e-006,
Rap1988:0.0069999)
Branch 1388_76:0.0069971)
Branch 1389_83:0.0070525,
Rap956:0.014159)
Branch 1390_61:0.0040769,
(
(
Rap606:1e-006,
Rap1980:1e-006)
Branch 1391_100:0.021077,
(
Rap1398:0.036147,
(
Rap987:0.014079,
(
(
Rap1298:1e-006,
(
Rap1288:1e-006,
Rap1353:1e-006)
Branch 1392_34:1e-006)
Branch 1393_99:0.017153,
(
Rap631:0.0039413,
(
(
(
(
Rap828:1e-006,
(
(
(
(
Rap1168:1e-006,
Rap1153:1e-006)
Branch 1394_19:1e-006,
Rap1243:1e-006)
Branch 1395_5:1e-006,
(
Rap1184:1e-006,
Rap1124:1e-006)
Branch 1396_13:1e-006)
Branch 1397_59:0.0034877,
(
(
(
Rap911:0.0069888,
Rap739:0.0070702)
Branch 1398_45:0.0034471,
Rap758:0.0034921)
Branch 1399_46:0.0034782,
Rap2470:0.003475)
Branch 1400_5:1e-006)
Branch 1401_1:1e-006)
Branch 1402_6:1e-006,
(
Rap1096:1e-006,
Rap1216:1e-006)
Branch 1403_78:0.0034732)
Branch 1404_31:0.0034602,
Rap498:0.010917)
Branch 1405_17:1e-006,
Rap2458:0.010051)
Branch 1406_63:0.010469)
Branch 1407_55:0.003588)
Branch 1408_44:0.011087)
Branch 1409_79:0.020736)
Branch 1410_53:0.0070905)
Branch 1411_59:0.032315)
Branch 1412_26:0.013703,
Rap780:0.021823)
Branch 1413_30:0.016517)
Branch 1414_23:0.0056168,
(
(
Rap872:0.0069734,
Rap962:1e-006)
Branch 1415_75:0.0034522,
(
Rap891:1e-006,
Rap1315:0.01408)
Branch 1416_65:0.0035348)
Branch 1417_63:0.0032964)
Branch 1418_44:0.082443)
Branch 1419_100:0.39995,
(
(
(
Rap1387:1e-006,
(
Rap1347:1e-006,
Rap1393:1e-006)
Branch 1420_30:1e-006)
Branch 1421_100:0.010634,
(
Rap1977:0.035909,
(
(
Rap1646:1e-006,
Rap1829:1e-006)
Branch 1422_72:1e-006,
(
Rap1795:1e-006,
Rap1631:1e-006)
Branch 1423_72:0.0034918)
Branch 1424_94:0.0070541)
Branch 1425_67:0.0034845)
Branch 1426_79:0.024315,
Rap958:0.088836)
Branch 1427_100:0.2925)
Branch 1428_77:0.078645)
Branch 1429_100:0.1781,
(
(
(
(
Rap1363:1e-006,
Rap1307:1e-006)
Branch 1430_7:1e-006,
(
(
(
(
(
Rap1284:1e-006,
Rap994:1e-006)
Branch 1431_7:1e-006,
Rap2554:1e-006)
Branch 1432_0:1e-006,
Rap2511:1e-006)
Branch 1433_0:1e-006,
(
Rap2563:1e-006,
Rap2379:1e-006)
Branch 1434_0:1e-006)
Branch 1435_0:1e-006,
Rap1059:1e-006)
Branch 1436_0:1e-006)
Branch 1437_1:1e-006,
Rap554:1e-006)
Branch 1438_100:0.36531,
(
Rap867:0.40239,
(
(
Rap1889:0.015109,
(
(
Rap244:1e-006,
(
Rap292:1e-006,
(
(
Rap285:1e-006,
(
(
Rap338:1e-006,
(
Rap237:1e-006,
(
(
Rap356:1e-006,
(
(
Rap310:1e-006,
(
(
(
Rap272:1e-006,
(
Rap380:1e-006,
(
Rap393:1e-006,
(
Rap258:1e-006,
(
Rap246:1e-006,
Rap386:1e-006)
Branch 1439_2:1e-006)
Branch 1440_0:1e-006)
Branch 1441_0:1e-006)
Branch 1442_0:1e-006)
Branch 1443_0:1e-006,
Rap231:1e-006)
Branch 1444_0:1e-006,
Rap363:1e-006)
Branch 1445_0:1e-006)
Branch 1446_0:1e-006,
Rap353:1e-006)
Branch 1447_0:1e-006)
Branch 1448_0:1e-006,
Rap345:1e-006)
Branch 1449_0:1e-006)
Branch 1450_0:1e-006)
Branch 1451_0:1e-006,
Rap317:1e-006)
Branch 1452_0:1e-006)
Branch 1453_0:1e-006,
Rap304:1e-006)
Branch 1454_0:1e-006)
Branch 1455_2:1e-006)
Branch 1456_64:0.0034438,
(
Rap282:1e-006,
(
(
(
Rap259:1e-006,
Rap331:1e-006)
Branch 1457_9:1e-006,
(
Rap324:1e-006,
Rap371:1e-006)
Branch 1458_7:1e-006)
Branch 1459_2:1e-006,
Rap266:1e-006)
Branch 1460_2:1e-006)
Branch 1461_31:1e-006)
Branch 1462_97:0.009517)
Branch 1463_100:0.25554,
(
Rap1453:0.17222,
(
(
(
(
Rap460:1e-006,
(
Rap812:1e-006,
(
(
(
Rap1229:1e-006,
Rap920:1e-006)
Branch 1464_5:1e-006,
Rap846:1e-006)
Branch 1465_1:1e-006,
(
Rap705:1e-006,
(
Rap1222:1e-006,
Rap550:1e-006)
Branch 1466_1:1e-006)
Branch 1467_2:1e-006)
Branch 1468_0:1e-006)
Branch 1469_0:1e-006)
Branch 1470_2:1e-006,
Rap449:1e-006)
Branch 1471_89:0.00375,
Rap1083:0.0067981)
Branch 1472_100:0.1022,
(
Rap845:0.0068138,
Rap1265:0.0074811)
Branch 1473_100:0.11791)
Branch 1474_100:0.5158)
Branch 1475_86:0.15323)
Branch 1476_100:0.33409)
Branch 1477_100:0.19563)
Branch 1478_78:0.12401)
Branch 1479_43:0.047991,
(
(
(
(
(
(
(
(
(
Rap799:1e-006,
Rap1104:1e-006)
Branch 1480_83:0.0033726,
Rap843:0.0067385)
Branch 1481_53:0.0030212,
(
Rap806:1e-006,
Rap524:1e-006)
Branch 1482_76:6.6519e-005)
Branch 1483_100:0.65008,
(
Rap2492:1e-006,
(
Rap2493:1e-006,
Rap2535:1e-006)
Branch 1484_31:1e-006)
Branch 1485_100:0.3096)
Branch 1486_59:0.11028,
(
(
(
(
Rap942:0.0033584,
Rap1039:1e-006)
Branch 1487_100:0.18485,
(
Rap695:0.0033195,
(
Rap2482:0.010995,
(
Rap1267:0.040537,
(
(
(
(
Rap635:0.0033548,
(
Rap497:1e-006,
(
(
Rap1297:1e-006,
Rap930:1e-006)
Branch 1488_11:1e-006,
(
Rap827:1e-006,
(
Rap1287:1e-006,
Rap1352:1e-006)
Branch 1489_17:1e-006)
Branch 1490_2:1e-006)
Branch 1491_8:1e-006)
Branch 1492_37:1e-006)
Branch 1493_81:0.0067132,
(
(
Rap1095:1e-006,
Rap1215:1e-006)
Branch 1494_94:0.0067093,
Rap2483:0.003352)
Branch 1495_37:1e-006)
Branch 1496_70:0.0033717,
(
Rap748:1e-006,
Rap910:1e-006)
Branch 1497_96:0.0067288)
Branch 1498_87:0.011929,
Rap838:0.0092364)
Branch 1499_82:0.0071242)
Branch 1500_46:0.0034172)
Branch 1501_44:0.0024919)
Branch 1502_100:0.092111)
Branch 1503_100:0.19436,
(
(
(
(
(
(
Rap1798:1e-006,
(
Rap1384:1e-006,
Rap1344:1e-006)
Branch 1504_93:0.010058)
Branch 1505_100:0.086462,
Rap1802:0.20729)
Branch 1506_82:0.072955,
(
(
Rap1803:0.169,
(
(
Rap1101:0.07459,
(
(
(
(
(
Rap2529:1e-006,
Rap899:1e-006)
Branch 1507_11:1e-006,
Rap464:1e-006)
Branch 1508_40:1e-006,
Rap2486:1e-006)
Branch 1509_76:1e-006,
Rap2497:0.0033649)
Branch 1510_100:0.026411,
(
Rap890:0.0080285,
(
Rap1326:1e-006,
(
Rap1624:1e-006,
Rap1143:0.0033057)
Branch 1511_61:0.0033323)
Branch 1512_96:0.0086726)
Branch 1513_99:0.024432)
Branch 1514_32:0.0082935)
Branch 1515_100:0.2514,
(
Rap2439:0.019481,
Rap790:0.064345)
Branch 1516_52:0.047352)
Branch 1517_99:0.14598)
Branch 1518_100:0.19429,
(
Rap1647:1e-006,
(
Rap1632:1e-006,
Rap1832:1e-006)
Branch 1519_31:1e-006)
Branch 1520_100:0.20596)
Branch 1521_56:0.032274)
Branch 1522_89:0.097697,
(
(
Rap800:0.021481,
(
(
Rap1285:1e-006,
(
Rap2412:1e-006,
(
(
Rap1130:1e-006,
Rap625:1e-006)
Branch 1523_5:1e-006,
(
(
Rap1053:1e-006,
Rap982:1e-006)
Branch 1524_8:1e-006,
(
Rap1349:1e-006,
Rap2556:1e-006)
Branch 1525_6:1e-006)
Branch 1526_1:1e-006)
Branch 1527_0:1e-006)
Branch 1528_1:1e-006)
Branch 1529_3:1e-006,
Rap1292:1e-006)
Branch 1530_100:0.031549)
Branch 1531_100:0.067841,
(
(
Rap1405:0.0057484,
(
(
Rap2419:0.0066752,
(
Rap485:0.0033312,
(
Rap2444:1e-006,
(
Rap472:1e-006,
(
Rap2461:1e-006,
Rap565:1e-006)
Branch 1532_22:1e-006)
Branch 1533_9:1e-006)
Branch 1534_37:1e-006)
Branch 1535_46:1e-006)
Branch 1536_93:0.0083385,
(
(
Rap725:1e-006,
Rap769:1e-006)
Branch 1537_100:0.0085254,
Rap1885:0.0081242)
Branch 1538_93:0.016852)
Branch 1539_70:0.013024)
Branch 1540_87:0.031987,
(
(
(
(
(
Rap1075:1e-006,
(
(
Rap1413:1e-006,
Rap1024:1e-006)
Branch 1541_6:1e-006,
(
Rap852:1e-006,
(
Rap2572:1e-006,
(
(
Rap1333:1e-006,
Rap594:1e-006)
Branch 1542_6:1e-006,
Rap571:1e-006)
Branch 1543_2:1e-006)
Branch 1544_0:1e-006)
Branch 1545_0:1e-006)
Branch 1546_0:1e-006)
Branch 1547_34:1e-006,
Rap871:0.003319)
Branch 1548_40:0.0033143,
(
(
Rap1030:1e-006,
Rap961:1e-006)
Branch 1549_10:1e-006,
(
(
Rap1321:1e-006,
(
Rap878:1e-006,
Rap775:1e-006)
Branch 1550_10:1e-006)
Branch 1551_3:1e-006,
Rap589:1e-006)
Branch 1552_2:1e-006)
Branch 1553_37:1e-006)
Branch 1554_56:0.0033152,
Rap781:1e-006)
Branch 1555_43:1e-006,
Rap619:0.0099682)
Branch 1556_100:0.039918)
Branch 1557_100:0.080579)
Branch 1558_83:0.03592)
Branch 1559_87:0.13121,
(
(
(
(
(
(
Rap1009:1e-006,
Rap1439:1e-006)
Branch 1560_7:1e-006,
(
(
(
Rap491:1e-006,
Rap969:1e-006)
Branch 1561_19:1e-006,
Rap976:1e-006)
Branch 1562_2:1e-006,
Rap1272:1e-006)
Branch 1563_1:1e-006)
Branch 1564_1:1e-006,
(
Rap1369:1e-006,
Rap507:1e-006)
Branch 1565_2:1e-006)
Branch 1566_70:1e-006,
(
Rap1377:1e-006,
Rap2333:1e-006)
Branch 1567_72:0.0033665)
Branch 1568_100:0.12494,
(
Rap868:0.03175,
(
Rap1062:0.034858,
(
(
(
Rap697:1e-006,
(
Rap691:1e-006,
Rap502:1e-006)
Branch 1569_94:0.0068196)
Branch 1570_99:0.014062,
Rap602:1e-006)
Branch 1571_78:0.010345,
Rap2468:0.010403)
Branch 1572_88:0.010515)
Branch 1573_87:0.017761)
Branch 1574_94:0.055032)
Branch 1575_94:0.068686,
(
(
Rap1641:0.16778,
(
Rap1434:1e-006,
(
Rap1429:1e-006,
(
Rap703:1e-006,
Rap426:1e-006)
Branch 1576_11:1e-006)
Branch 1577_38:1e-006)
Branch 1578_100:0.16245)
Branch 1579_100:0.26869,
(
(
Rap1837:1e-006,
Rap1793:1e-006)
Branch 1580_100:0.23498,
(
Rap650:0.027107,
(
(
(
(
Rap764:1e-006,
Rap925:0.0033756)
Branch 1581_100:0.010227,
(
Rap1818:1e-006,
Rap672:1e-006)
Branch 1582_100:0.010229)
Branch 1583_96:0.010297,
Rap937:0.010331)
Branch 1584_56:0.010058,
Rap1014:0.0069413)
Branch 1585_51:0.0075404)
Branch 1586_100:0.13824)
Branch 1587_99:0.1232)
Branch 1588_79:0.079618)
Branch 1589_45:0.035004)
Branch 1590_60:0.035451,
(
(
(
(
Rap537:1e-006,
Rap454:1e-006)
Branch 1591_100:0.02462,
(
(
Rap1093:1e-006,
(
Rap2394:1e-006,
(
(
Rap1211:1e-006,
Rap824:1e-006)
Branch 1592_14:1e-006,
(
Rap2525:1e-006,
Rap1258:1e-006)
Branch 1593_19:1e-006)
Branch 1594_2:1e-006)
Branch 1595_1:1e-006)
Branch 1596_100:0.017064,
Rap1082:0.0071734)
Branch 1597_66:0.0039197)
Branch 1598_82:0.016334,
(
(
(
(
(
Rap841:1e-006,
Rap710:1e-006)
Branch 1599_24:1e-006,
Rap556:1e-006)
Branch 1600_5:1e-006,
Rap715:1e-006)
Branch 1601_40:1e-006,
(
Rap949:1e-006,
(
Rap946:1e-006,
Rap1048:1e-006)
Branch 1602_31:1e-006)
Branch 1603_66:0.0034014)
Branch 1604_75:0.0033759,
Rap2589:0.003423)
Branch 1605_96:0.011744)
Branch 1606_100:0.24922,
(
(
Rap721:0.017246,
(
Rap1110:0.011705,
(
(
(
(
(
(
(
(
Rap1896:1e-006,
Rap1070:1e-006)
Branch 1607_8:1e-006,
Rap1426:1e-006)
Branch 1608_8:1e-006,
Rap857:1e-006)
Branch 1609_56:0.0034711,
(
(
(
(
Rap2381:1e-006,
Rap2362:1e-006)
Branch 1610_4:1e-006,
Rap733:1e-006)
Branch 1611_1:1e-006,
(
(
Rap2514:1e-006,
(
Rap2548:1e-006,
(
(
Rap2566:1e-006,
(
Rap2373:1e-006,
Rap643:1e-006)
Branch 1612_1:1e-006)
Branch 1613_0:1e-006,
Rap580:1e-006)
Branch 1614_0:1e-006)
Branch 1615_1:1e-006)
Branch 1616_1:1e-006,
Rap2426:1e-006)
Branch 1617_0:1e-006)
Branch 1618_0:1e-006,
(
Rap906:1e-006,
Rap543:1e-006)
Branch 1619_4:1e-006)
Branch 1620_34:1e-006)
Branch 1621_50:0.0034753,
Rap2450:0.0069627)
Branch 1622_10:1e-006,
Rap1189:0.0034721)
Branch 1623_43:0.0034742,
Rap442:1e-006)
Branch 1624_99:0.02349,
(
Rap523:1e-006,
Rap807:1e-006)
Branch 1625_100:0.0048664)
Branch 1626_75:0.024617)
Branch 1627_21:0.0022089)
Branch 1628_24:0.0038911,
(
(
Rap1314:0.0034559,
Rap2542:0.0034341)
Branch 1629_100:0.013986,
Rap1199:0.013883)
Branch 1630_53:0.002979)
Branch 1631_100:0.17552)
Branch 1632_63:0.035608)
Branch 1633_94:0.15273)
Branch 1634_100:0.14342,
(
(
Rap940:0.405,
(
(
(
(
(
Rap1057:1e-006,
(
(
Rap2383:1e-006,
(
(
Rap1365:1e-006,
Rap2561:1e-006)
Branch 1635_1:1e-006,
Rap2428:1e-006)
Branch 1636_0:1e-006)
Branch 1637_0:1e-006,
Rap2416:1e-006)
Branch 1638_1:1e-006)
Branch 1639_0:1e-006,
(
Rap2505:1e-006,
Rap1282:1e-006)
Branch 1640_1:1e-006)
Branch 1641_0:1e-006,
Rap1308:1e-006)
Branch 1642_92:0.004824,
(
Rap902:1e-006,
(
(
Rap834:1e-006,
Rap1011:1e-006)
Branch 1643_27:1e-006,
Rap659:1e-006)
Branch 1644_17:1e-006)
Branch 1645_90:0.0053628)
Branch 1646_100:0.15748,
(
(
(
(
(
Rap1107:0.0068888,
Rap2586:0.010292)
Branch 1647_16:1e-006,
(
Rap1065:0.0034283,
Rap808:0.0068662)
Branch 1648_15:1e-006)
Branch 1649_56:0.0034271,
(
Rap893:1e-006,
Rap1325:1e-006)
Branch 1650_78:1e-006)
Branch 1651_86:0.017358,
Rap2587:1e-006)
Branch 1652_94:0.046493,
(
(
(
Rap1041:0.010406,
(
Rap2479:1e-006,
(
(
(
Rap2496:1e-006,
(
Rap467:1e-006,
(
Rap821:1e-006,
(
Rap2491:1e-006,
Rap896:1e-006)
Branch 1653_8:1e-006)
Branch 1654_9:1e-006)
Branch 1655_4:1e-006)
Branch 1656_6:1e-006,
Rap2532:1e-006)
Branch 1657_64:0.0034187,
(
Rap1090:1e-006,
(
(
Rap2399:1e-006,
(
Rap1208:1e-006,
Rap1260:1e-006)
Branch 1658_12:1e-006)
Branch 1659_1:1e-006,
Rap2523:1e-006)
Branch 1660_6:1e-006)
Branch 1661_36:1e-006)
Branch 1662_81:0.0068498)
Branch 1663_100:0.038993)
Branch 1664_95:0.019205,
(
(
(
Rap1395:0.0034339,
Rap1254:1e-006)
Branch 1665_100:0.019793,
(
(
Rap1020:0.014134,
Rap1410:0.0069496)
Branch 1666_44:0.0034647,
(
(
Rap443:0.0034546,
(
(
(
(
(
(
(
Rap350:1e-006,
(
(
Rap228:1e-006,
(
Rap357:1e-006,
Rap327:1e-006)
Branch 1667_0:1e-006)
Branch 1668_0:1e-006,
(
Rap273:1e-006,
(
(
(
(
(
Rap368:1e-006,
(
Rap262:1e-006,
Rap333:1e-006)
Branch 1669_1:1e-006)
Branch 1670_0:1e-006,
(
Rap306:1e-006,
Rap377:1e-006)
Branch 1671_0:1e-006)
Branch 1672_0:1e-006,
(
(
(
Rap301:1e-006,
(
Rap340:1e-006,
(
Rap234:1e-006,
Rap241:1e-006)
Branch 1673_0:1e-006)
Branch 1674_0:1e-006)
Branch 1675_0:1e-006,
Rap366:1e-006)
Branch 1676_0:1e-006,
Rap314:1e-006)
Branch 1677_0:1e-006)
Branch 1678_0:1e-006,
(
Rap249:1e-006,
Rap295:1e-006)
Branch 1679_7:1e-006)
Branch 1680_0:1e-006,
Rap383:1e-006)
Branch 1681_0:1e-006)
Branch 1682_4:1e-006)
Branch 1683_0:1e-006)
Branch 1684_0:1e-006,
(
Rap255:1e-006,
(
Rap287:1e-006,
Rap390:1e-006)
Branch 1685_0:1e-006)
Branch 1686_0:1e-006)
Branch 1687_61:0.0034665,
Rap473:0.0034682)
Branch 1688_12:1e-006,
Rap2420:0.0034657)
Branch 1689_2:1e-006,
(
Rap566:1e-006,
(
(
Rap2440:1e-006,
(
Rap668:1e-006,
Rap2445:1e-006)
Branch 1690_3:1e-006)
Branch 1691_0:1e-006,
Rap268:1e-006)
Branch 1692_2:1e-006)
Branch 1693_6:1e-006)
Branch 1694_8:1e-006,
(
Rap486:1e-006,
Rap883:0.0034728)
Branch 1695_62:0.0034732)
Branch 1696_67:0.0034693,
(
Rap603:1e-006,
(
Rap2352:1e-006,
(
Rap2462:1e-006,
Rap684:1e-006)
Branch 1697_8:1e-006)
Branch 1698_5:1e-006)
Branch 1699_20:1e-006)
Branch 1700_19:1e-006)
Branch 1701_80:0.0069852,
(
Rap480:0.0034577,
(
(
(
Rap698:1e-006,
Rap503:1e-006)
Branch 1702_31:1e-006,
Rap2358:1e-006)
Branch 1703_6:1e-006,
Rap689:1e-006)
Branch 1704_34:1e-006)
Branch 1705_63:1e-006)
Branch 1706_71:0.01039)
Branch 1707_60:0.0045707)
Branch 1708_93:0.024987,
(
(
(
(
Rap802:1e-006,
(
Rap717:1e-006,
(
Rap712:1e-006,
Rap526:1e-006)
Branch 1709_21:1e-006)
Branch 1710_7:1e-006)
Branch 1711_96:0.0069429,
(
Rap621:0.010404,
(
(
Rap573:0.0034634,
(
Rap1034:1e-006,
(
(
Rap595:1e-006,
Rap1418:1e-006)
Branch 1712_15:1e-006,
Rap967:1e-006)
Branch 1713_5:1e-006)
Branch 1714_29:1e-006)
Branch 1715_84:0.0069331,
Rap1311:1e-006)
Branch 1716_70:1e-006)
Branch 1717_76:0.010392)
Branch 1718_8:1e-006,
(
(
Rap637:0.021326,
Rap720:0.010432)
Branch 1719_27:1e-006,
(
Rap2538:0.0038158,
(
Rap1991:0.0065152,
Rap1892:0.0038675)
Branch 1720_80:0.010557)
Branch 1721_98:0.017225)
Branch 1722_33:0.0035472)
Branch 1723_40:0.0034579,
Rap782:0.010413)
Branch 1724_98:0.018917)
Branch 1725_81:0.020109)
Branch 1726_55:0.0089375,
(
Rap738:0.012232,
(
(
Rap2433:1e-006,
Rap2392:1e-006)
Branch 1727_95:0.0037183,
(
(
Rap1154:1e-006,
(
(
Rap1123:1e-006,
Rap1169:1e-006)
Branch 1728_9:1e-006,
Rap1185:1e-006)
Branch 1729_6:1e-006)
Branch 1730_6:1e-006,
Rap1242:1e-006)
Branch 1731_96:0.010051)
Branch 1732_80:0.016712)
Branch 1733_100:0.090387)
Branch 1734_45:0.011416)
Branch 1735_100:0.13999)
Branch 1736_100:0.25061)
Branch 1737_100:0.20581,
(
(
(
(
Rap791:0.0033182,
Rap1890:1e-006)
Branch 1738_100:0.066706,
(
Rap1373:0.003289,
(
Rap1068:0.0065849,
(
(
(
Rap2455:0.0032877,
(
(
Rap548:1e-006,
Rap2366:1e-006)
Branch 1739_81:0.0033037,
(
(
Rap2407:1e-006,
Rap767:1e-006)
Branch 1740_69:0.0032935,
(
Rap743:1e-006,
Rap1193:1e-006)
Branch 1741_59:1e-006)
Branch 1742_75:0.0033071)
Branch 1743_67:0.0032901)
Branch 1744_10:1e-006,
(
(
(
(
Rap979:1e-006,
Rap614:1e-006)
Branch 1745_9:1e-006,
(
Rap493:1e-006,
Rap1006:1e-006)
Branch 1746_5:1e-006)
Branch 1747_3:1e-006,
Rap630:1e-006)
Branch 1748_6:1e-006,
Rap674:1e-006)
Branch 1749_57:0.0032911)
Branch 1750_9:1e-006,
Rap730:0.0033077)
Branch 1751_48:0.0033008)
Branch 1752_3:1e-006)
Branch 1753_96:0.056883)
Branch 1754_100:0.23377,
(
(
Rap1146:1e-006,
Rap1626:1e-006)
Branch 1755_100:0.097638,
(
(
Rap1416:0.0033567,
Rap685:0.0033572)
Branch 1756_100:0.036968,
(
(
Rap447:0.0033579,
Rap640:1e-006)
Branch 1757_99:0.021198,
(
Rap2504:0.013509,
Rap445:1e-006)
Branch 1758_79:0.01633)
Branch 1759_55:0.011951)
Branch 1760_100:0.022135)
Branch 1761_100:0.11763)
Branch 1762_80:0.03501,
(
(
(
(
(
Rap1634:1e-006,
Rap1835:1e-006)
Branch 1763_91:1e-006,
Rap1648:0.0067766)
Branch 1764_100:0.087879,
(
(
(
Rap830:1e-006,
Rap1263:1e-006)
Branch 1765_100:0.0036953,
(
(
Rap2430:1e-006,
Rap2509:1e-006)
Branch 1766_34:1e-006,
Rap2386:1e-006)
Branch 1767_100:0.034597)
Branch 1768_87:0.01488,
(
(
Rap2560:1e-006,
(
Rap1305:1e-006,
(
(
Rap1056:1e-006,
Rap1275:1e-006)
Branch 1769_29:1e-006,
Rap1361:1e-006)
Branch 1770_9:1e-006)
Branch 1771_29:1e-006)
Branch 1772_6:1e-006,
Rap2417:1e-006)
Branch 1773_100:0.0094353)
Branch 1774_100:0.32231)
Branch 1775_60:0.01847,
(
(
(
Rap530:0.025385,
(
Rap605:0.033657,
(
(
Rap731:0.0033534,
Rap1195:0.013555)
Branch 1776_100:0.017108,
Rap786:0.016946)
Branch 1777_95:0.0074745)
Branch 1778_81:0.011801)
Branch 1779_75:0.017945,
Rap1627:0.033009)
Branch 1780_86:0.014057,
Rap572:0.047944)
Branch 1781_65:0.015219)
Branch 1782_100:0.19361,
(
(
Rap1801:0.10952,
(
Rap1887:0.13233,
(
(
(
Rap991:0.050466,
(
(
(
Rap1376:0.010089,
Rap2476:0.0067154)
Branch 1783_8:1e-006,
(
Rap908:1e-006,
Rap1197:1e-006)
Branch 1784_67:1e-006)
Branch 1785_44:0.0033585,
Rap2449:1e-006)
Branch 1786_85:0.019289)
Branch 1787_72:0.02332,
Rap713:0.041468)
Branch 1788_88:0.036534,
(
Rap1639:0.012388,
(
Rap1649:0.0067239,
Rap1830:0.0067124)
Branch 1789_100:0.012215)
Branch 1790_100:0.093196)
Branch 1791_27:0.010937)
Branch 1792_23:0.011936)
Branch 1793_91:0.041734,
(
(
(
Rap1367:0.0033906,
Rap941:1e-006)
Branch 1794_47:1e-006,
(
Rap1234:1e-006,
Rap888:1e-006)
Branch 1795_78:0.0033871)
Branch 1796_100:0.10125,
(
Rap505:1e-006,
(
Rap482:1e-006,
(
(
Rap700:1e-006,
Rap688:1e-006)
Branch 1797_5:1e-006,
(
Rap2503:1e-006,
Rap2360:1e-006)
Branch 1798_57:1e-006)
Branch 1799_0:1e-006)
Branch 1800_1:1e-006)
Branch 1801_100:0.099319)
Branch 1802_100:0.14055)
Branch 1803_97:0.098707)
Branch 1804_79:0.056204)
Branch 1805_89:0.08396)
Branch 1806_47:0.041544)
Branch 1807_35:0.029103)
Branch 1808_63:0.048278,
Rap1881:0.5045)
Branch 1809_18:0.028273,
(
(
(
(
(
Rap1877:0.097385,
(
Rap677:0.076144,
Rap1329:0.061997)
Branch 1810_96:0.079281)
Branch 1811_100:0.16523,
(
(
Rap438:0.0032746,
Rap1019:1e-006)
Branch 1812_100:0.28673,
(
Rap694:0.16506,
(
(
Rap1111:0.010085,
Rap840:0.013539)
Branch 1813_94:0.0084261,
(
(
Rap1205:1e-006,
(
Rap558:1e-006,
Rap864:1e-006)
Branch 1814_31:1e-006)
Branch 1815_99:0.0066736,
(
Rap618:0.0066649,
(
(
(
(
Rap1031:1e-006,
(
(
(
(
(
Rap1332:1e-006,
Rap1025:1e-006)
Branch 1816_19:1e-006,
Rap1076:1e-006)
Branch 1817_68:0.003345,
Rap1320:0.0033579)
Branch 1818_8:1e-006,
(
Rap877:1e-006,
Rap1412:1e-006)
Branch 1819_6:1e-006)
Branch 1820_0:1e-006,
Rap870:1e-006)
Branch 1821_0:1e-006)
Branch 1822_6:1e-006,
(
(
(
Rap2571:1e-006,
Rap570:1e-006)
Branch 1823_12:1e-006,
Rap960:1e-006)
Branch 1824_6:1e-006,
Rap853:1e-006)
Branch 1825_56:0.0033501)
Branch 1826_54:0.0033473,
(
(
Rap776:1e-006,
Rap1313:1e-006)
Branch 1827_24:1e-006,
Rap2541:1e-006)
Branch 1828_27:1e-006)
Branch 1829_13:1e-006,
Rap590:0.0067153)
Branch 1830_40:4.3362e-005)
Branch 1831_100:0.064539)
Branch 1832_78:0.01215)
Branch 1833_94:0.064851)
Branch 1834_100:0.17811)
Branch 1835_92:0.10528)
Branch 1836_95:0.11584,
(
(
Rap1796:0.20485,
(
(
(
Rap270:1e-006,
(
Rap568:1e-006,
Rap475:1e-006)
Branch 1837_70:0.0033389)
Branch 1838_98:0.010194,
(
(
(
Rap1064:1e-006,
(
Rap1105:1e-006,
Rap638:1e-006)
Branch 1839_39:1e-006)
Branch 1840_98:0.026631,
(
(
(
Rap456:0.0033603,
Rap1422:1e-006)
Branch 1841_61:1e-006,
Rap1017:0.0067161)
Branch 1842_93:0.006015,
(
Rap622:1e-006,
(
Rap1316:0.0033395,
(
(
(
(
Rap2543:0.0033343,
Rap574:0.0033326)
Branch 1843_4:1e-006,
(
(
(
(
(
(
Rap880:1e-006,
Rap774:1e-006)
Branch 1844_7:1e-006,
(
Rap597:1e-006,
Rap1073:1e-006)
Branch 1845_2:1e-006)
Branch 1846_1:1e-006,
Rap1415:1e-006)
Branch 1847_0:1e-006,
Rap1335:1e-006)
Branch 1848_2:1e-006,
Rap1029:1e-006)
Branch 1849_0:1e-006,
(
(
Rap873:1e-006,
Rap963:1e-006)
Branch 1850_67:0.0033336,
Rap779:0.0066755)
Branch 1851_14:1e-006)
Branch 1852_0:1e-006)
Branch 1853_0:1e-006,
Rap1023:1e-006)
Branch 1854_0:1e-006,
(
Rap851:1e-006,
(
Rap1323:1e-006,
Rap2569:1e-006)
Branch 1855_6:1e-006)
Branch 1856_0:1e-006)
Branch 1857_4:1e-006)
Branch 1858_53:0.0033567)
Branch 1859_69:0.0074162)
Branch 1860_81:0.010187)
Branch 1861_36:0.0074325,
Rap754:1e-006)
Branch 1862_20:0.0033133)
Branch 1863_100:0.15119,
(
(
(
(
Rap992:1e-006,
Rap1327:1e-006)
Branch 1864_60:1e-006,
Rap1109:0.0033589)
Branch 1865_100:0.06078,
(
(
(
Rap1340:1e-006,
(
Rap863:1e-006,
(
Rap653:1e-006,
Rap430:1e-006)
Branch 1866_55:1e-006)
Branch 1867_42:1e-006)
Branch 1868_17:1e-006,
Rap1203:1e-006)
Branch 1869_99:0.027846,
(
(
Rap1981:1e-006,
Rap2442:1e-006)
Branch 1870_87:1e-006,
(
(
(
(
(
Rap702:1e-006,
Rap1430:1e-006)
Branch 1871_4:1e-006,
(
Rap427:0.0033301,
(
Rap936:1e-006,
Rap1433:1e-006)
Branch 1872_22:1e-006)
Branch 1873_4:1e-006)
Branch 1874_0:1e-006,
Rap2370:0.0033237)
Branch 1875_1:1e-006,
Rap794:1e-006)
Branch 1876_96:0.012018,
Rap662:0.0094553)
Branch 1877_28:0.0019951)
Branch 1878_97:0.023215)
Branch 1879_89:0.016803)
Branch 1880_98:0.08036,
(
(
Rap996:0.038391,
(
(
(
Rap813:1e-006,
Rap848:1e-006)
Branch 1881_15:1e-006,
(
Rap918:1e-006,
Rap661:1e-006)
Branch 1882_3:1e-006)
Branch 1883_1:1e-006,
(
(
(
(
Rap1220:1e-006,
Rap552:1e-006)
Branch 1884_0:1e-006,
Rap462:1e-006)
Branch 1885_1:1e-006,
Rap1227:1e-006)
Branch 1886_0:1e-006,
Rap707:1e-006)
Branch 1887_0:1e-006)
Branch 1888_98:0.020323)
Branch 1889_91:0.04668,
(
Rap1001:0.065823,
(
(
(
(
(
Rap716:1e-006,
Rap892:1e-006)
Branch 1890_32:1e-006,
Rap709:1e-006)
Branch 1891_99:0.03425,
(
(
(
(
Rap2550:1e-006,
Rap2384:1e-006)
Branch 1892_6:1e-006,
(
Rap2429:1e-006,
Rap2516:1e-006)
Branch 1893_18:1e-006)
Branch 1894_2:1e-006,
Rap2375:1e-006)
Branch 1895_3:1e-006,
Rap2568:1e-006)
Branch 1896_99:0.0071773)
Branch 1897_37:0.0098498,
(
Rap439:0.010151,
(
(
Rap683:1e-006,
Rap2421:1e-006)
Branch 1898_35:1e-006,
Rap669:1e-006)
Branch 1899_95:0.0067048)
Branch 1900_43:0.0033461)
Branch 1901_31:0.0033588,
Rap444:0.0033874)
Branch 1902_64:0.022012)
Branch 1903_63:0.04288)
Branch 1904_41:0.053695)
Branch 1905_48:0.028183)
Branch 1906_89:0.095556)
Branch 1907_64:0.089834,
(
(
(
(
Rap795:0.0033553,
(
(
Rap611:0.0067301,
(
Rap519:1e-006,
(
Rap1044:1e-006,
Rap998:1e-006)
Branch 1908_96:0.010102)
Branch 1909_63:0.0033684)
Branch 1910_49:1e-006,
(
Rap479:1e-006,
Rap2357:1e-006)
Branch 1911_99:0.013661)
Branch 1912_63:0.00337)
Branch 1913_56:0.0032457,
Rap2350:0.0034826)
Branch 1914_100:0.28647,
(
Rap1976:0.03558,
Rap1797:0.02916)
Branch 1915_97:0.027227)
Branch 1916_95:0.056368,
Rap1086:0.099994)
Branch 1917_98:0.11213)
Branch 1918_41:0.060957)
Branch 1919_9:0.025177,
(
Rap1629:0.19016,
(
Rap1022:0.13601,
(
(
Rap585:0.0033903,
(
Rap974:1e-006,
Rap1274:1e-006)
Branch 1920_64:1e-006)
Branch 1921_99:0.009771,
Rap886:0.039714)
Branch 1922_100:0.087791)
Branch 1923_100:0.23564)
Branch 1924_100:0.22873)
Branch 1925_6:0.028527,
(
(
(
(
(
Rap2382:1e-006,
(
Rap2549:1e-006,
(
(
(
(
Rap1899:1e-006,
Rap1425:1e-006)
Branch 1926_7:1e-006,
Rap858:1e-006)
Branch 1927_9:1e-006,
(
Rap1069:1e-006,
Rap2427:1e-006)
Branch 1928_1:1e-006)
Branch 1929_1:1e-006,
(
Rap2374:1e-006,
Rap2515:1e-006)
Branch 1930_2:1e-006)
Branch 1931_2:1e-006)
Branch 1932_0:1e-006)
Branch 1933_7:1e-006,
Rap2567:1e-006)
Branch 1934_77:1e-006,
(
(
Rap726:0.003345,
(
Rap2405:1e-006,
(
Rap2364:1e-006,
(
(
Rap1191:1e-006,
Rap545:1e-006)
Branch 1935_4:1e-006,
(
Rap768:1e-006,
(
Rap734:1e-006,
Rap581:1e-006)
Branch 1936_19:1e-006)
Branch 1937_8:1e-006)
Branch 1938_10:1e-006)
Branch 1939_4:1e-006)
Branch 1940_33:1e-006)
Branch 1941_74:0.0033502,
(
(
Rap612:1e-006,
(
(
(
Rap1131:0.0033482,
(
Rap977:1e-006,
Rap1008:1e-006)
Branch 1942_66:0.0033414)
Branch 1943_10:1e-006,
(
(
Rap492:1e-006,
(
Rap1370:1e-006,
Rap1271:1e-006)
Branch 1944_14:1e-006)
Branch 1945_2:1e-006,
(
Rap675:1e-006,
Rap626:1e-006)
Branch 1946_13:1e-006)
Branch 1947_2:1e-006)
Branch 1948_1:1e-006,
Rap970:1e-006)
Branch 1949_2:1e-006)
Branch 1950_34:1e-006,
(
(
Rap898:1e-006,
(
Rap2530:1e-006,
Rap2487:1e-006)
Branch 1951_17:1e-006)
Branch 1952_5:1e-006,
Rap465:1e-006)
Branch 1953_90:0.0067902)
Branch 1954_68:0.0033449)
Branch 1955_79:0.0066812)
Branch 1956_100:0.45167,
(
Rap1456:0.058671,
Rap608:0.094386)
Branch 1957_100:0.20418)
Branch 1958_45:0.064887,
(
(
(
(
(
Rap953:0.011268,
(
(
Rap860:1e-006,
Rap1897:0.0033387)
Branch 1959_95:0.01313,
(
Rap450:0.0033385,
Rap2447:0.0033458)
Branch 1960_99:0.0081198)
Branch 1961_86:0.012006)
Branch 1962_97:0.048284,
(
Rap842:0.004152,
(
(
Rap1038:0.010154,
(
Rap557:0.0033712,
Rap1198:1e-006)
Branch 1963_95:0.0033822)
Branch 1964_56:0.0033778,
Rap798:0.006818)
Branch 1965_68:0.0097596)
Branch 1966_100:0.10856)
Branch 1967_100:0.29087,
(
(
(
Rap520:0.0034455,
(
(
(
Rap1049:1e-006,
Rap950:1e-006)
Branch 1968_19:1e-006,
(
Rap945:1e-006,
Rap719:1e-006)
Branch 1969_11:1e-006)
Branch 1970_100:0.020564,
(
(
Rap811:1e-006,
(
Rap706:1e-006,
(
Rap461:1e-006,
(
(
(
(
Rap1221:1e-006,
Rap847:1e-006)
Branch 1971_5:1e-006,
Rap919:1e-006)
Branch 1972_3:1e-006,
Rap551:1e-006)
Branch 1973_0:1e-006,
Rap1228:1e-006)
Branch 1974_0:1e-006)
Branch 1975_0:1e-006)
Branch 1976_0:1e-006)
Branch 1977_99:0.01637,
Rap1084:0.011354)
Branch 1978_88:0.020334)
Branch 1979_41:0.010547)
Branch 1980_14:0.0033515,
(
Rap1399:1e-006,
Rap1252:1e-006)
Branch 1981_79:1e-006)
Branch 1982_69:0.026058,
(
(
(
Rap955:1e-006,
(
Rap664:0.027455,
(
Rap997:1e-006,
Rap1045:1e-006)
Branch 1983_86:0.0034079)
Branch 1984_36:0.0033996)
Branch 1985_10:1e-006,
Rap1406:0.0033991)
Branch 1986_24:1e-006,
(
Rap1625:1e-006,
Rap1144:1e-006)
Branch 1987_94:0.010219)
Branch 1988_94:0.030703)
Branch 1989_100:0.2242)
Branch 1990_100:0.59257,
(
Rap2551:1e-006,
Rap2378:1e-006)
Branch 1991_100:0.52956)
Branch 1992_56:0.19571,
(
(
(
(
(
Rap1637:0.0033615,
Rap1836:1e-006)
Branch 1993_94:1e-006,
Rap1644:0.010124)
Branch 1994_100:0.23247,
(
(
Rap1450:0.041767,
Rap609:0.033128)
Branch 1995_98:0.044395,
(
(
Rap452:0.025418,
(
(
(
Rap1225:1e-006,
Rap817:1e-006)
Branch 1996_33:1e-006,
Rap1232:1e-006)
Branch 1997_92:0.0070381,
Rap2398:0.0033047)
Branch 1998_87:0.025103)
Branch 1999_100:0.089084,
(
(
Rap1359:1e-006,
Rap1293:1e-006)
Branch 2000_100:0.02101,
(
Rap1114:0.0067715,
(
(
(
Rap875:0.010134,
(
Rap823:1e-006,
(
Rap1318:1e-006,
(
(
Rap881:1e-006,
Rap1337:1e-006)
Branch 2001_27:1e-006,
(
Rap1028:1e-006,
Rap1079:1e-006)
Branch 2002_16:1e-006)
Branch 2003_7:1e-006)
Branch 2004_92:0.010189)
Branch 2005_63:0.0033591)
Branch 2006_67:0.0035656,
(
(
(
Rap1982:0.0033683,
(
Rap770:1e-006,
Rap2408:1e-006)
Branch 2007_86:0.0033641)
Branch 2008_77:0.0033608,
(
(
(
Rap642:1e-006,
Rap1987:1e-006)
Branch 2009_95:0.0033568,
(
Rap559:1e-006,
Rap431:1e-006)
Branch 2010_95:0.0033818)
Branch 2011_61:0.0033808,
Rap490:0.013538)
Branch 2012_44:1e-006)
Branch 2013_90:0.0069839,
Rap778:0.013446)
Branch 2014_56:0.0033819)
Branch 2015_79:0.023709,
Rap1201:0.0033642)
Branch 2016_56:0.0067437)
Branch 2017_39:0.0027071)
Branch 2018_82:0.039095)
Branch 2019_98:0.06487)
Branch 2020_100:0.17706)
Branch 2021_96:0.11676,
(
(
Rap639:0.0028857,
(
(
Rap1103:0.0033308,
Rap1066:0.0033475)
Branch 2022_67:0.0033592,
Rap804:0.0033271)
Branch 2023_66:0.0038855)
Branch 2024_96:0.032049,
(
Rap1888:0.01599,
(
(
(
(
Rap1256:0.0033867,
(
Rap1409:0.0033826,
Rap1397:0.0033842)
Branch 2025_45:1e-006)
Branch 2026_100:0.038844,
(
(
(
Rap534:0.020587,
(
Rap2441:0.0033648,
(
Rap667:0.0033676,
(
(
(
Rap2446:1e-006,
Rap2463:1e-006)
Branch 2027_30:1e-006,
Rap474:1e-006)
Branch 2028_6:1e-006,
Rap567:1e-006)
Branch 2029_28:1e-006)
Branch 2030_31:1e-006)
Branch 2031_98:0.010231)
Branch 2032_23:0.0033117,
(
(
(
(
(
(
(
(
Rap300:1e-006,
Rap263:1e-006)
Branch 2033_8:1e-006,
(
Rap354:1e-006,
(
Rap307:1e-006,
Rap312:1e-006)
Branch 2034_6:1e-006)
Branch 2035_0:1e-006)
Branch 2036_8:1e-006,
(
(
Rap326:1e-006,
Rap320:1e-006)
Branch 2037_8:1e-006,
(
Rap296:1e-006,
(
Rap369:1e-006,
(
(
Rap334:1e-006,
(
Rap256:1e-006,
Rap351:1e-006)
Branch 2038_6:1e-006)
Branch 2039_0:1e-006,
Rap341:1e-006)
Branch 2040_0:1e-006)
Branch 2041_0:1e-006)
Branch 2042_0:1e-006)
Branch 2043_0:1e-006)
Branch 2044_0:1e-006,
Rap384:1e-006)
Branch 2045_0:1e-006,
Rap288:1e-006)
Branch 2046_4:1e-006,
(
(
(
(
Rap391:1e-006,
Rap235:1e-006)
Branch 2047_7:1e-006,
Rap378:1e-006)
Branch 2048_0:1e-006,
(
(
Rap229:1e-006,
Rap224:1e-006)
Branch 2049_11:1e-006,
Rap242:1e-006)
Branch 2050_1:1e-006)
Branch 2051_0:1e-006,
(
Rap269:1e-006,
(
Rap279:1e-006,
(
Rap274:1e-006,
Rap248:1e-006)
Branch 2052_5:1e-006)
Branch 2053_0:1e-006)
Branch 2054_0:1e-006)
Branch 2055_0:1e-006)
Branch 2056_0:1e-006,
Rap364:1e-006)
Branch 2057_91:0.01019,
(
(
Rap1984:0.0033925,
Rap729:0.0033807)
Branch 2058_95:0.010192,
(
(
Rap687:1e-006,
Rap2359:1e-006)
Branch 2059_94:1e-006,
(
Rap699:1e-006,
Rap504:1e-006)
Branch 2060_94:0.010256)
Branch 2061_50:0.0068384)
Branch 2062_17:1e-006)
Branch 2063_30:0.0034155)
Branch 2064_66:0.0034057,
Rap481:0.003379)
Branch 2065_96:0.0098468)
Branch 2066_100:0.017567,
(
Rap1421:0.014959,
(
(
(
(
Rap1206:1e-006,
(
(
Rap2396:1e-006,
Rap1262:1e-006)
Branch 2067_3:1e-006,
Rap2521:1e-006)
Branch 2068_0:1e-006)
Branch 2069_0:1e-006,
(
(
Rap469:1e-006,
(
Rap2490:1e-006,
(
Rap819:1e-006,
Rap2534:1e-006)
Branch 2070_4:1e-006)
Branch 2071_0:1e-006)
Branch 2072_1:1e-006,
(
Rap1088:1e-006,
Rap894:1e-006)
Branch 2073_3:1e-006)
Branch 2074_1:1e-006)
Branch 2075_68:0.0033711,
Rap2473:1e-006)
Branch 2076_90:0.0039988,
(
(
Rap753:0.0033812,
(
Rap2454:1e-006,
Rap929:1e-006)
Branch 2077_72:1e-006)
Branch 2078_95:0.0074212,
(
(
(
(
(
(
(
(
Rap980:1e-006,
Rap496:1e-006)
Branch 2079_3:1e-006,
(
(
(
Rap1051:1e-006,
(
(
Rap1136:1e-006,
Rap1435:0.0033643)
Branch 2080_53:0.0033627,
(
Rap540:0.0033869,
Rap2329:1e-006)
Branch 2081_89:0.0067769)
Branch 2082_3:1e-006)
Branch 2083_0:1e-006,
Rap1374:1e-006)
Branch 2084_0:1e-006,
Rap1304:1e-006)
Branch 2085_0:1e-006)
Branch 2086_0:1e-006,
(
Rap985:1e-006,
Rap673:1e-006)
Branch 2087_6:1e-006)
Branch 2088_0:1e-006,
Rap2415:1e-006)
Branch 2089_0:1e-006,
Rap1276:1e-006)
Branch 2090_0:1e-006,
(
(
Rap1358:1e-006,
Rap2559:1e-006)
Branch 2091_6:1e-006,
Rap1005:1e-006)
Branch 2092_0:1e-006)
Branch 2093_0:1e-006,
(
(
(
(
Rap973:1e-006,
Rap1268:1e-006)
Branch 2094_79:0.0033544,
Rap510:0.0033568)
Branch 2095_19:1e-006,
Rap1815:1e-006)
Branch 2096_17:0.0033643,
(
Rap615:1e-006,
Rap629:1e-006)
Branch 2097_66:0.0033652)
Branch 2098_0:1e-006)
Branch 2099_14:1e-006,
(
(
(
Rap736:1e-006,
Rap1381:1e-006)
Branch 2100_68:0.0033778,
(
Rap547:1e-006,
(
(
Rap1194:0.0033793,
Rap1882:0.0034338)
Branch 2101_6:1e-006,
(
(
(
(
Rap742:1e-006,
Rap584:1e-006)
Branch 2102_8:1e-006,
(
Rap563:1e-006,
Rap457:1e-006)
Branch 2103_15:1e-006)
Branch 2104_0:1e-006,
Rap435:1e-006)
Branch 2105_1:1e-006,
Rap2367:1e-006)
Branch 2106_0:1e-006)
Branch 2107_0:1e-006)
Branch 2108_2:1e-006)
Branch 2109_13:1e-006,
Rap903:0.0067445)
Branch 2110_40:0.0033661)
Branch 2111_40:0.006113)
Branch 2112_37:0.0033792)
Branch 2113_92:0.01257)
Branch 2114_94:0.018773)
Branch 2115_73:0.015225,
(
(
(
Rap2539:0.0037008,
(
Rap575:0.0040835,
(
(
(
Rap1420:1e-006,
Rap599:1e-006)
Branch 2116_65:0.003366,
(
Rap965:0.0034064,
Rap1036:1e-006)
Branch 2117_43:1e-006)
Branch 2118_84:0.0068073,
Rap784:0.0068084)
Branch 2119_55:0.0027202)
Branch 2120_56:0.0034445)
Branch 2121_94:0.027415,
Rap1312:0.034586)
Branch 2122_69:0.011526,
(
(
(
(
Rap1246:1e-006,
(
Rap2435:1e-006,
(
(
Rap1187:1e-006,
(
Rap1171:1e-006,
Rap1156:1e-006)
Branch 2123_14:1e-006)
Branch 2124_30:1e-006,
Rap2391:1e-006)
Branch 2125_1:1e-006)
Branch 2126_0:1e-006)
Branch 2127_0:1e-006,
Rap1121:1e-006)
Branch 2128_100:0.01358,
(
Rap1894:1e-006,
(
Rap861:1e-006,
Rap1067:1e-006)
Branch 2129_33:1e-006)
Branch 2130_100:0.02055)
Branch 2131_49:0.0039389,
Rap620:0.026853)
Branch 2132_51:0.010517)
Branch 2133_41:0.012344)
Branch 2134_89:0.020869)
Branch 2135_98:0.064584)
Branch 2136_100:0.30707)
Branch 2137_86:0.10121,
(
(
(
Rap866:0.04204,
(
Rap525:1e-006,
Rap805:1e-006)
Branch 2138_67:1e-006)
Branch 2139_51:0.0033617,
(
(
Rap1050:1e-006,
(
(
Rap944:1e-006,
(
Rap718:1e-006,
Rap1145:1e-006)
Branch 2140_4:1e-006)
Branch 2141_1:1e-006,
Rap951:1e-006)
Branch 2142_7:1e-006)
Branch 2143_18:1e-006,
Rap2590:1e-006)
Branch 2144_62:1e-006)
Branch 2145_100:0.17453,
(
(
Rap1389:1e-006,
(
Rap1382:1e-006,
Rap1341:1e-006)
Branch 2146_69:0.0033256)
Branch 2147_100:0.030662,
(
Rap1032:1e-006,
(
(
Rap1026:1e-006,
Rap593:1e-006)
Branch 2148_37:1e-006,
(
(
Rap1077:1e-006,
Rap1319:1e-006)
Branch 2149_28:1e-006,
Rap1331:1e-006)
Branch 2150_4:1e-006)
Branch 2151_3:1e-006)
Branch 2152_100:0.021806)
Branch 2153_100:0.10444)
Branch 2154_100:0.27823)
Branch 2155_63:0.049859)
Branch 2156_8:0.021365)
Branch 2157_5:0.028763)
Branch 2158_13:0.031164)
Branch 2159_56:0.050515,
(
(
(
Rap521:0.0036732,
Rap535:0.013833)
Branch 2160_95:0.022339,
(
Rap2474:0.033596,
Rap591:0.014499)
Branch 2161_81:0.003979)
Branch 2162_100:0.11047,
(
(
(
(
(
Rap904:1e-006,
Rap735:0.01049)
Branch 2163_59:0.0034657,
(
(
Rap1380:1e-006,
(
(
Rap434:1e-006,
Rap541:1e-006)
Branch 2164_17:1e-006,
Rap562:1e-006)
Branch 2165_16:1e-006)
Branch 2166_17:1e-006,
Rap1884:0.0034619)
Branch 2167_23:1e-006)
Branch 2168_50:0.0034759,
(
(
Rap2328:0.006939,
(
Rap1137:0.0034501,
(
(
(
Rap1052:1e-006,
(
Rap509:1e-006,
(
(
(
Rap984:1e-006,
(
Rap2558:1e-006,
(
Rap2414:1e-006,
Rap1269:1e-006)
Branch 2169_1:1e-006)
Branch 2170_0:1e-006)
Branch 2171_0:1e-006,
Rap1301:1e-006)
Branch 2172_0:1e-006,
(
Rap1350:1e-006,
Rap583:1e-006)
Branch 2173_0:1e-006)
Branch 2174_0:1e-006)
Branch 2175_0:1e-006)
Branch 2176_0:1e-006,
Rap1816:1e-006)
Branch 2177_0:1e-006,
(
(
Rap1436:1e-006,
Rap1277:1e-006)
Branch 2178_5:1e-006,
Rap972:1e-006)
Branch 2179_0:1e-006)
Branch 2180_12:1e-006)
Branch 2181_27:1e-006)
Branch 2182_50:0.0034508,
(
(
(
Rap1207:1e-006,
(
Rap820:1e-006,
Rap895:1e-006)
Branch 2183_2:1e-006)
Branch 2184_0:1e-006,
(
(
(
Rap2397:1e-006,
Rap1261:1e-006)
Branch 2185_4:1e-006,
(
Rap468:1e-006,
Rap1089:1e-006)
Branch 2186_3:1e-006)
Branch 2187_0:1e-006,
Rap2522:1e-006)
Branch 2188_0:1e-006)
Branch 2189_18:1e-006,
(
Rap2489:1e-006,
(
Rap2498:1e-006,
Rap2533:1e-006)
Branch 2190_25:1e-006)
Branch 2191_68:0.0034524)
Branch 2192_22:1e-006)
Branch 2193_60:0.0034548)
Branch 2194_7:1e-006,
(
(
Rap1152:1e-006,
(
(
Rap1180:1e-006,
(
Rap1161:1e-006,
(
Rap882:1e-006,
Rap1115:1e-006)
Branch 2195_17:1e-006)
Branch 2196_4:1e-006)
Branch 2197_5:1e-006,
Rap1240:1e-006)
Branch 2198_5:1e-006)
Branch 2199_32:1e-006,
(
Rap604:0.0034673,
Rap928:0.010433)
Branch 2200_56:1e-006)
Branch 2201_64:0.0034675)
Branch 2202_63:0.0081696,
Rap2353:0.0056946)
Branch 2203_100:0.13946)
Branch 2204_100:0.42745)
Branch 2205_69:0.041071,
(
(
(
(
Rap2527:0.03755,
(
(
(
Rap741:0.013686,
Rap1021:0.0034182)
Branch 2206_21:1e-006,
(
(
Rap693:0.010209,
(
(
Rap935:1e-006,
(
(
Rap658:0.0034024,
(
(
(
(
(
(
Rap339:1e-006,
Rap318:1e-006)
Branch 2207_0:1e-006,
(
(
(
Rap374:1e-006,
(
Rap332:1e-006,
(
Rap367:1e-006,
Rap291:1e-006)
Branch 2208_13:1e-006)
Branch 2209_0:1e-006)
Branch 2210_0:1e-006,
Rap387:1e-006)
Branch 2211_0:1e-006,
Rap325:1e-006)
Branch 2212_8:1e-006)
Branch 2213_8:1e-006,
Rap298:1e-006)
Branch 2214_0:1e-006,
(
Rap346:1e-006,
Rap305:1e-006)
Branch 2215_2:1e-006)
Branch 2216_3:1e-006,
(
Rap245:0.0034072,
Rap284:0.0033903)
Branch 2217_6:1e-006)
Branch 2218_0:1e-006,
(
Rap252:1e-006,
(
(
Rap483:1e-006,
(
(
Rap359:1e-006,
Rap347:1e-006)
Branch 2219_0:1e-006,
Rap311:1e-006)
Branch 2220_0:1e-006)
Branch 2221_0:1e-006,
(
(
Rap221:1e-006,
Rap277:1e-006)
Branch 2222_3:1e-006,
Rap238:1e-006)
Branch 2223_1:1e-006)
Branch 2224_0:1e-006)
Branch 2225_0:1e-006)
Branch 2226_7:1e-006)
Branch 2227_33:1e-006,
Rap265:0.0033919)
Branch 2228_98:0.017174)
Branch 2229_5:1e-006,
Rap761:0.0068011)
Branch 2230_34:0.0033895)
Branch 2231_32:1e-006,
(
Rap680:0.0033919,
(
Rap990:0.010225,
Rap829:1e-006)
Branch 2232_82:0.010277)
Branch 2233_20:1e-006)
Branch 2234_21:0.0033896)
Branch 2235_96:0.042955,
(
Rap1202:0.018012,
Rap1106:0.024035)
Branch 2236_95:0.04093)
Branch 2237_44:0.012459)
Branch 2238_79:0.027673,
(
(
(
Rap553:1e-006,
(
(
Rap922:1e-006,
Rap708:1e-006)
Branch 2239_21:1e-006,
Rap458:1e-006)
Branch 2240_6:1e-006)
Branch 2241_42:1e-006,
(
Rap651:1e-006,
(
Rap939:1e-006,
Rap440:1e-006)
Branch 2242_20:1e-006)
Branch 2243_59:0.0034159)
Branch 2244_84:0.0068157,
(
Rap1223:1e-006,
(
Rap814:1e-006,
(
Rap660:1e-006,
(
(
Rap1230:1e-006,
Rap849:1e-006)
Branch 2245_13:1e-006,
Rap451:1e-006)
Branch 2246_1:1e-006)
Branch 2247_2:1e-006)
Branch 2248_19:1e-006)
Branch 2249_70:1e-006)
Branch 2250_97:0.024528)
Branch 2251_100:0.28798,
(
(
(
(
Rap1138:0.27799,
(
Rap2390:0.052552,
(
(
(
Rap2517:1e-006,
(
Rap2553:1e-006,
Rap2380:1e-006)
Branch 2252_31:1e-006)
Branch 2253_100:0.035407,
Rap839:1e-006)
Branch 2254_7:1e-006,
Rap765:0.0034275)
Branch 2255_59:0.024074)
Branch 2256_80:0.077623)
Branch 2257_81:0.040875,
(
(
Rap1878:0.32075,
(
(
Rap2500:0.092714,
Rap916:0.046327)
Branch 2258_100:0.28508,
Rap655:0.26808)
Branch 2259_94:0.14148)
Branch 2260_56:0.087796,
(
Rap1449:1e-006,
(
(
Rap701:1e-006,
(
Rap1432:1e-006,
Rap1431:1e-006)
Branch 2261_36:1e-006)
Branch 2262_100:0.038615,
(
Rap538:0.0033956,
(
(
(
Rap1190:1e-006,
(
Rap544:1e-006,
Rap2363:1e-006)
Branch 2263_6:1e-006)
Branch 2264_3:1e-006,
Rap2330:1e-006)
Branch 2265_1:1e-006,
Rap1378:1e-006)
Branch 2266_33:1e-006)
Branch 2267_100:0.013712)
Branch 2268_73:0.0068721)
Branch 2269_100:0.12079)
Branch 2270_47:0.067726)
Branch 2271_100:0.19159,
(
Rap1452:0.20327,
(
(
Rap1351:1e-006,
(
Rap1296:1e-006,
Rap1280:1e-006)
Branch 2272_23:1e-006)
Branch 2273_57:1e-006,
(
Rap986:0.0034046,
(
Rap826:0.0034061,
(
(
(
Rap740:0.0034178,
(
Rap909:0.0034219,
Rap749:1e-006)
Branch 2274_33:1e-006)
Branch 2275_56:1e-006,
(
(
(
Rap2432:1e-006,
Rap2385:1e-006)
Branch 2276_85:0.0034212,
(
(
Rap1167:1e-006,
(
(
Rap1176:1e-006,
Rap1158:1e-006)
Branch 2277_14:1e-006,
(
Rap1244:1e-006,
Rap1125:1e-006)
Branch 2278_9:1e-006)
Branch 2279_7:1e-006)
Branch 2280_85:0.0034246,
(
(
Rap1310:0.051411,
(
(
Rap623:0.0033936,
(
Rap596:0.0033844,
Rap2540:0.0067892)
Branch 2281_91:0.0068468)
Branch 2282_94:0.0049524,
Rap577:0.022846)
Branch 2283_48:0.0088578)
Branch 2284_92:0.019243,
(
(
Rap1324:0.0033959,
Rap2585:1e-006)
Branch 2285_92:1e-006,
Rap803:0.010256)
Branch 2286_96:0.012327)
Branch 2287_94:0.056226)
Branch 2288_6:1e-006)
Branch 2289_37:0.0033722,
(
Rap512:0.0034152,
(
(
Rap1214:1e-006,
Rap632:1e-006)
Branch 2290_25:1e-006,
(
Rap2484:1e-006,
Rap1094:1e-006)
Branch 2291_29:1e-006)
Branch 2292_44:1e-006)
Branch 2293_100:0.010312)
Branch 2294_57:0.013818)
Branch 2295_54:0.01392,
(
Rap757:1e-006,
(
(
Rap931:1e-006,
Rap2456:1e-006)
Branch 2296_68:1e-006,
(
Rap495:1e-006,
Rap681:1e-006)
Branch 2297_91:0.0068791)
Branch 2298_35:0.0034297)
Branch 2299_10:1e-006)
Branch 2300_40:0.0034236)
Branch 2301_15:1e-006)
Branch 2302_37:0.0034118)
Branch 2303_100:0.24821)
Branch 2304_97:0.098653)
Branch 2305_61:0.038477,
(
(
(
(
Rap2423:0.20748,
Rap1451:0.15092)
Branch 2306_100:0.16714,
(
(
(
Rap818:0.0037488,
Rap1129:0.0031007)
Branch 2307_100:0.17166,
(
(
Rap1251:1e-006,
(
Rap1400:1e-006,
Rap954:1e-006)
Branch 2308_32:1e-006)
Branch 2309_100:0.14982,
(
(
Rap1012:0.013802,
(
(
Rap649:1e-006,
Rap2464:1e-006)
Branch 2310_74:1e-006,
Rap487:0.0034109)
Branch 2311_97:0.0068744)
Branch 2312_79:0.0027902,
Rap529:0.021545)
Branch 2313_100:0.15691)
Branch 2314_61:0.043146)
Branch 2315_84:0.049072,
(
(
(
(
Rap2387:1e-006,
(
(
(
Rap2431:1e-006,
(
(
Rap2520:1e-006,
Rap2510:1e-006)
Branch 2316_5:1e-006,
Rap1362:1e-006)
Branch 2317_2:1e-006)
Branch 2318_1:1e-006,
(
Rap2552:1e-006,
Rap1294:1e-006)
Branch 2319_1:1e-006)
Branch 2320_0:1e-006,
Rap2376:1e-006)
Branch 2321_2:1e-006)
Branch 2322_49:1e-006,
Rap836:0.010421)
Branch 2323_100:0.18848,
Rap1061:0.31157)
Branch 2324_81:0.060243,
(
(
(
(
Rap665:1e-006,
Rap682:1e-006)
Branch 2325_98:0.014048,
(
Rap2502:0.0034949,
(
(
(
Rap223:1e-006,
(
(
Rap250:1e-006,
(
Rap227:1e-006,
Rap286:1e-006)
Branch 2326_0:1e-006)
Branch 2327_0:1e-006,
(
(
(
(
(
(
(
(
(
(
(
(
Rap342:1e-006,
Rap335:1e-006)
Branch 2328_2:1e-006,
Rap349:1e-006)
Branch 2329_0:1e-006,
Rap358:1e-006)
Branch 2330_0:1e-006,
Rap276:1e-006)
Branch 2331_0:1e-006,
Rap278:1e-006)
Branch 2332_0:1e-006,
Rap376:1e-006)
Branch 2333_6:1e-006,
(
(
(
(
(
(
Rap361:1e-006,
Rap308:1e-006)
Branch 2334_6:1e-006,
Rap302:1e-006)
Branch 2335_6:1e-006,
Rap260:1e-006)
Branch 2336_0:1e-006,
Rap382:1e-006)
Branch 2337_0:1e-006,
Rap328:1e-006)
Branch 2338_6:1e-006,
Rap293:1e-006)
Branch 2339_6:1e-006)
Branch 2340_3:1e-006,
Rap315:1e-006)
Branch 2341_4:1e-006,
(
Rap254:1e-006,
Rap322:1e-006)
Branch 2342_5:1e-006)
Branch 2343_0:1e-006,
Rap233:1e-006)
Branch 2344_2:1e-006,
Rap240:1e-006)
Branch 2345_3:1e-006,
(
Rap372:1e-006,
Rap271:1e-006)
Branch 2346_4:1e-006)
Branch 2347_1:1e-006)
Branch 2348_7:1e-006)
Branch 2349_35:1e-006,
Rap389:0.0035168)
Branch 2350_86:0.0070316,
(
(
Rap2369:1e-006,
(
(
Rap745:1e-006,
Rap560:1e-006)
Branch 2351_22:1e-006,
Rap432:1e-006)
Branch 2352_19:1e-006)
Branch 2353_6:1e-006,
Rap884:1e-006)
Branch 2354_62:1e-006)
Branch 2355_91:0.010657)
Branch 2356_67:1e-006)
Branch 2357_97:0.01443,
(
Rap1237:1e-006,
(
Rap1164:1e-006,
(
Rap1118:1e-006,
(
Rap1178:1e-006,
Rap1149:1e-006)
Branch 2358_26:1e-006)
Branch 2359_7:1e-006)
Branch 2360_1:1e-006)
Branch 2361_99:0.010332)
Branch 2362_100:0.12604,
Rap789:0.22953)
Branch 2363_99:0.059865)
Branch 2364_78:0.062904)
Branch 2365_79:0.09612)
Branch 2366_52:0.057281,
(
(
Rap746:1e-006,
(
(
(
(
Rap933:1e-006,
Rap2453:1e-006)
Branch 2367_98:0.010232,
(
Rap760:0.0033869,
(
Rap514:1e-006,
(
(
Rap1290:1e-006,
Rap1300:1e-006)
Branch 2368_7:1e-006,
Rap1355:1e-006)
Branch 2369_12:1e-006)
Branch 2370_24:1e-006)
Branch 2371_33:1e-006)
Branch 2372_59:0.0033824,
Rap912:1e-006)
Branch 2373_21:1e-006,
(
(
(
(
(
Rap2465:0.024034,
(
Rap654:1e-006,
(
(
Rap429:1e-006,
Rap528:1e-006)
Branch 2374_24:1e-006,
Rap587:1e-006)
Branch 2375_5:1e-006)
Branch 2376_99:0.010345)
Branch 2377_81:0.0067324,
(
Rap2457:0.0033967,
Rap833:1e-006)
Branch 2378_74:1e-006)
Branch 2379_69:0.020484,
(
Rap989:0.017086,
Rap2472:0.024057)
Branch 2380_31:0.0033265)
Branch 2381_3:1e-006,
(
(
Rap1213:1e-006,
Rap1097:1e-006)
Branch 2382_87:0.0068036,
Rap633:1e-006)
Branch 2383_55:0.0033876)
Branch 2384_43:0.010232,
(
Rap679:1e-006,
Rap494:1e-006)
Branch 2385_97:0.010254)
Branch 2386_31:0.0033873)
Branch 2387_30:0.0033818)
Branch 2388_100:0.32698,
(
(
Rap1102:0.14601,
(
(
(
Rap1247:1e-006,
Rap1174:1e-006)
Branch 2389_100:0.065602,
Rap2351:0.014467)
Branch 2390_38:0.0092244,
(
Rap751:0.011481,
(
(
Rap470:0.01134,
(
Rap1217:1e-006,
(
(
(
(
Rap2506:1e-006,
Rap1357:1e-006)
Branch 2391_10:1e-006,
Rap1283:1e-006)
Branch 2392_4:1e-006,
Rap1100:1e-006)
Branch 2393_1:1e-006,
Rap1303:1e-006)
Branch 2394_1:1e-006)
Branch 2395_95:0.010042)
Branch 2396_57:0.01172,
Rap1173:0.016498)
Branch 2397_81:0.029988)
Branch 2398_46:0.015683)
Branch 2399_100:0.22477)
Branch 2400_78:0.064324,
(
(
(
(
Rap809:0.0034903,
(
(
(
Rap2389:1e-006,
Rap2434:1e-006)
Branch 2401_100:0.01404,
Rap1141:0.0069421)
Branch 2402_64:0.0035129,
Rap1018:0.024911)
Branch 2403_13:1e-006)
Branch 2404_56:0.003503,
(
(
(
Rap913:0.0069909,
Rap2477:0.010535)
Branch 2405_56:0.0034224,
(
Rap2401:1e-006,
Rap2518:1e-006)
Branch 2406_100:0.014182)
Branch 2407_54:0.0034823,
(
(
(
Rap2508:1e-006,
Rap1295:1e-006)
Branch 2408_14:1e-006,
Rap1278:1e-006)
Branch 2409_9:1e-006,
Rap1360:1e-006)
Branch 2410_100:0.017583)
Branch 2411_37:1e-006)
Branch 2412_94:0.048619,
Rap793:0.023403)
Branch 2413_100:0.33246,
(
(
Rap988:1e-006,
(
Rap634:0.017373,
(
(
Rap759:0.017281,
(
Rap499:0.0034239,
(
Rap678:0.010352,
(
(
Rap932:0.013793,
Rap2471:0.021053)
Branch 2414_13:1e-006,
(
Rap1289:1e-006,
(
Rap1354:1e-006,
Rap1299:1e-006)
Branch 2415_37:1e-006)
Branch 2416_100:0.013755)
Branch 2417_28:0.0068581)
Branch 2418_11:0.0068021)
Branch 2419_8:0.0034344)
Branch 2420_15:0.0034219,
Rap747:0.017206)
Branch 2421_53:0.0033793)
Branch 2422_48:0.0034415)
Branch 2423_100:0.27175,
(
Rap1343:1e-006,
(
Rap1394:1e-006,
Rap1388:1e-006)
Branch 2424_33:1e-006)
Branch 2425_100:0.1617)
Branch 2426_99:0.10685)
Branch 2427_29:0.03958)
Branch 2428_64:0.07929)
Branch 2429_62:0.082196)
Branch 2430_57:0.046526,
(
(
(
(
(
Rap1652:0.07093,
(
(
Rap855:0.057327,
Rap1883:0.08323)
Branch 2431_100:0.12285,
Rap1635:0.078341)
Branch 2432_66:0.030722)
Branch 2433_100:0.10631,
(
Rap1799:0.097128,
(
Rap1338:0.1189,
(
Rap835:0.00018373,
Rap1134:0.010307)
Branch 2434_100:0.075321)
Branch 2435_98:0.051611)
Branch 2436_100:0.078533)
Branch 2437_100:0.21569,
(
Rap915:0.058515,
(
(
Rap656:0.0033496,
Rap2438:0.0068551)
Branch 2438_46:0.010179,
(
Rap666:0.0036313,
Rap517:0.0065577)
Branch 2439_81:0.010695)
Branch 2440_56:0.043969)
Branch 2441_100:0.37428)
Branch 2442_44:0.046378,
(
(
(
Rap1630:0.0034308,
(
Rap1645:1e-006,
Rap1831:0.003431)
Branch 2443_38:1e-006)
Branch 2444_92:0.015125,
Rap1880:0.049248)
Branch 2445_100:0.28325,
(
(
(
(
(
Rap1345:1e-006,
(
Rap1391:1e-006,
Rap1385:1e-006)
Branch 2446_33:1e-006)
Branch 2447_82:0.0068239,
Rap1651:0.0034019)
Branch 2448_31:1e-006,
(
Rap1800:1e-006,
(
Rap1834:1e-006,
Rap1640:1e-006)
Branch 2449_18:1e-006)
Branch 2450_37:1e-006)
Branch 2451_64:1e-006,
Rap1633:0.0034091)
Branch 2452_100:0.086569,
(
(
(
Rap511:0.0173,
(
Rap1046:0.0068309,
Rap995:1e-006)
Branch 2453_42:1e-006)
Branch 2454_19:1e-006,
(
Rap1408:0.0034135,
(
Rap1250:1e-006,
Rap1401:1e-006)
Branch 2455_67:1e-006)
Branch 2456_71:0.0034056)
Branch 2457_98:0.033817,
(
(
(
Rap2354:0.0034432,
Rap488:1e-006)
Branch 2458_70:0.0034502,
Rap1087:1e-006)
Branch 2459_76:0.0045773,
Rap1016:0.0058699)
Branch 2460_100:0.042918)
Branch 2461_88:0.028406)
Branch 2462_99:0.15056)
Branch 2463_49:0.064638)
Branch 2464_64:0.064752,
(
(
Rap1139:0.72392,
(
Rap2537:0.045749,
Rap787:0.019889)
Branch 2465_100:0.42888)
Branch 2466_100:0.28869,
(
Rap723:0.2361,
(
Rap1328:0.013859,
Rap1133:0.013137)
Branch 2467_100:0.13565)
Branch 2468_88:0.07714)
Branch 2469_77:0.097726)
Branch 2470_50:0.05194)
Branch 2471_36:0.033456)
Branch 2472_61:0.051038)
Branch 2473_100:0.10501,
(
(
(
(
(
(
(
Rap690:1e-006,
Rap501:1e-006)
Branch 2474_19:1e-006,
Rap478:1e-006)
Branch 2475_9:1e-006,
(
Rap696:1e-006,
Rap2356:1e-006)
Branch 2476_11:1e-006)
Branch 2477_93:0.0067948,
Rap647:0.010312)
Branch 2478_54:0.0034076,
Rap1404:1e-006)
Branch 2479_76:0.0040867,
(
(
Rap999:1e-006,
Rap1043:1e-006)
Branch 2480_81:1e-006,
(
(
(
Rap1236:1e-006,
(
Rap1177:1e-006,
(
Rap1165:1e-006,
(
Rap1119:1e-006,
Rap1148:1e-006)
Branch 2481_6:1e-006)
Branch 2482_1:1e-006)
Branch 2483_5:1e-006)
Branch 2484_36:1e-006,
(
(
(
(
(
(
Rap1898:1e-006,
Rap2547:1e-006)
Branch 2485_1:1e-006,
Rap2565:1e-006)
Branch 2486_0:1e-006,
Rap2388:1e-006)
Branch 2487_0:1e-006,
(
Rap856:1e-006,
Rap2513:1e-006)
Branch 2488_2:1e-006)
Branch 2489_0:1e-006,
(
Rap2377:1e-006,
(
Rap2436:1e-006,
Rap1071:1e-006)
Branch 2490_1:1e-006)
Branch 2491_0:1e-006)
Branch 2492_15:1e-006,
Rap1428:0.0034356)
Branch 2493_49:0.0034243)
Branch 2494_100:0.027223,
Rap518:0.016988)
Branch 2495_64:0.0057745)
Branch 2496_56:0.002715)
Branch 2497_100:0.45023,
(
Rap1080:0.1731,
(
Rap727:1e-006,
(
Rap1424:1e-006,
Rap859:1e-006)
Branch 2498_76:0.003496)
Branch 2499_100:0.27136)
Branch 2500_100:0.30258)
Branch 2501_100:0.18079)
Branch 2502_28:0.044159)
Branch 2503_91:0.10162)
Branch 2504_31:0.058363,
(
(
Rap1804:0.078829,
(
Rap1346:1e-006,
(
Rap1392:1e-006,
Rap1386:1e-006)
Branch 2505_33:1e-006)
Branch 2506_100:0.12057)
Branch 2507_100:0.10964,
(
Rap783:0.012662,
(
(
(
(
Rap576:1e-006,
(
Rap1372:1e-006,
Rap646:0.0034368)
Branch 2508_65:0.003438)
Branch 2509_80:0.010344,
(
Rap586:0.0034697,
(
Rap797:0.010219,
Rap2368:0.0058806)
Branch 2510_33:0.0011924)
Branch 2511_39:0.0034532)
Branch 2512_31:1e-006,
(
(
Rap598:1e-006,
Rap1419:1e-006)
Branch 2513_66:0.003438,
(
Rap966:1e-006,
Rap1035:1e-006)
Branch 2514_57:1e-006)
Branch 2515_61:0.0034536)
Branch 2516_65:0.0045788,
Rap1004:0.0023918)
Branch 2517_68:0.011755)
Branch 2518_100:0.27178)
Branch 2519_100:0.38145)
Branch 2520_49:0.087011,
(
(
Rap2480:0.015925,
(
Rap763:0.0033275,
(
(
Rap2422:0.0066876,
(
(
(
(
Rap1186:1e-006,
Rap1170:1e-006)
Branch 2521_24:1e-006,
Rap1155:1e-006)
Branch 2522_7:1e-006,
(
Rap1122:1e-006,
Rap1241:1e-006)
Branch 2523_13:1e-006)
Branch 2524_96:0.013396,
(
Rap1396:1e-006,
Rap1255:1e-006)
Branch 2525_100:0.048959)
Branch 2526_16:1e-006)
Branch 2527_36:0.0033307,
Rap737:0.016779)
Branch 2528_10:1e-006)
Branch 2529_44:0.0042527)
Branch 2530_89:0.079777,
(
Rap2424:0.0034168,
Rap2371:1e-006)
Branch 2531_99:0.077495)
Branch 2532_100:0.50323)
Branch 2533_76:0.10069)
Branch 2534_100:0.45354,
(
(
(
(
(
(
(
Rap1722:1e-006,
(
(
Rap2858:0.0034644,
Rap1697:0.0035044)
Branch 887_57:0.0069809,
(
Rap1689:1e-006,
(
Rap2816:1e-006,
Rap1929:1e-006)
Branch 888_31:1e-006)
Branch 889_52:0.0034832)
Branch 890_20:1e-006)
Branch 891_56:0.0034808,
(
Rap2002:1e-006,
(
Rap1911:0.014024,
(
Rap1658:0.0069994,
Rap1666:0.010486)
Branch 892_62:0.007024)
Branch 893_19:1e-006)
Branch 894_16:1e-006)
Branch 895_42:0.0069819,
Rap2808:1e-006)
Branch 896_64:0.014053,
(
(
Rap1735:1e-006,
Rap1750:1e-006)
Branch 897_32:1e-006,
Rap1712:1e-006)
Branch 898_83:1e-006)
Branch 899_100:0.78084,
(
Rap2710:0.013181,
(
(
Rap2729:1e-006,
Rap408:1e-006)
Branch 900_13:1e-006,
(
Rap2973:1e-006,
Rap417:1e-006)
Branch 901_32:1e-006)
Branch 902_92:0.011096)
Branch 903_100:0.45676)
Branch 904_98:0.23883,
(
(
(
(
Rap2771:0.014776,
(
Rap1605:1e-006,
Rap1615:1e-006)
Branch 905_100:0.017475)
Branch 906_79:0.03722,
(
(
(
Rap2995:1e-006,
(
Rap2028:1e-006,
Rap2916:1e-006)
Branch 907_35:1e-006)
Branch 908_100:0.019655,
(
(
(
Rap2079:0.017308,
Rap2194:0.015394)
Branch 909_77:0.021266,
(
Rap2126:0.011063,
Rap2826:0.036717)
Branch 910_15:0.0070112)
Branch 911_8:0.0038524,
(
Rap2158:0.036762,
(
(
(
(
(
Rap2114:1e-006,
Rap2136:1e-006)
Branch 912_26:1e-006,
(
Rap1871:0.003536,
Rap2182:0.003536)
Branch 913_3:1e-006)
Branch 914_9:1e-006,
Rap2137:0.0035385)
Branch 915_14:1e-006,
(
(
Rap2315:0.0070793,
Rap2941:1e-006)
Branch 916_45:0.0071351,
(
(
(
Rap2284:1e-006,
Rap2263:1e-006)
Branch 917_8:1e-006,
(
(
Rap2019:1e-006,
Rap3024:1e-006)
Branch 918_0:1e-006,
(
Rap2039:1e-006,
(
(
Rap3005:1e-006,
Rap2887:1e-006)
Branch 919_0:1e-006,
(
Rap2288:1e-006,
(
(
(
(
(
Rap2061:1e-006,
(
(
Rap2248:1e-006,
Rap2181:1e-006)
Branch 920_6:1e-006,
Rap2097:1e-006)
Branch 921_1:1e-006)
Branch 922_4:1e-006,
(
Rap2231:1e-006,
Rap2050:1e-006)
Branch 923_0:1e-006)
Branch 924_0:1e-006,
(
Rap2971:1e-006,
Rap2219:1e-006)
Branch 925_2:1e-006)
Branch 926_2:1e-006,
Rap2092:1e-006)
Branch 927_1:1e-006,
(
(
Rap3014:1e-006,
(
Rap2937:1e-006,
(
Rap2257:1e-006,
Rap2214:1e-006)
Branch 928_2:1e-006)
Branch 929_0:1e-006)
Branch 930_0:1e-006,
Rap2167:1e-006)
Branch 931_0:1e-006)
Branch 932_1:1e-006)
Branch 933_0:1e-006)
Branch 934_0:1e-006)
Branch 935_1:1e-006)
Branch 936_0:1e-006)
Branch 937_0:1e-006,
Rap2306:1e-006)
Branch 938_28:1e-006)
Branch 939_15:0.0035363)
Branch 940_82:0.011358,
Rap1924:0.02472)
Branch 941_47:0.0039368)
Branch 942_69:0.013227)
Branch 943_8:0.00686)
Branch 944_19:0.01054,
Rap2334:0.076165)
Branch 945_58:0.0284)
Branch 946_100:0.3642,
(
Rap1943:0.093376,
(
(
Rap1491:0.0034123,
(
(
(
(
Rap1524:1e-006,
(
(
Rap1841:1e-006,
Rap1589:1e-006)
Branch 947_3:1e-006,
(
Rap1576:1e-006,
Rap1563:1e-006)
Branch 948_19:1e-006)
Branch 949_1:1e-006)
Branch 950_0:1e-006,
(
(
Rap1517:1e-006,
Rap1503:1e-006)
Branch 951_16:1e-006,
Rap1469:1e-006)
Branch 952_2:1e-006)
Branch 953_0:1e-006,
Rap1549:1e-006)
Branch 954_3:1e-006,
Rap1480:1e-006)
Branch 955_28:1e-006)
Branch 956_100:0.022819,
(
Rap2735:0.026974,
(
Rap1536:0.0034246,
(
Rap1861:0.0034245,
(
(
Rap2838:1e-006,
Rap2752:1e-006)
Branch 957_35:1e-006,
Rap1966:1e-006)
Branch 958_36:1e-006)
Branch 959_39:1e-006)
Branch 960_100:0.02692)
Branch 961_94:0.026381)
Branch 962_97:0.063091)
Branch 963_100:0.37866)
Branch 964_98:0.22462,
(
(
(
(
Rap2142:1e-006,
(
Rap2881:1e-006,
Rap2931:1e-006)
Branch 965_32:1e-006)
Branch 966_100:0.47748,
(
(
(
(
Rap2716:1e-006,
Rap395:1e-006)
Branch 967_12:1e-006,
Rap2985:1e-006)
Branch 968_19:1e-006,
Rap421:1e-006)
Branch 969_100:0.088122,
(
Rap1955:0.031591,
(
(
Rap2731:0.010285,
(
Rap1465:1e-006,
(
Rap1476:1e-006,
(
(
Rap1567:1e-006,
Rap1499:1e-006)
Branch 970_6:1e-006,
(
Rap1581:1e-006,
(
Rap1571:1e-006,
(
(
(
Rap1523:1e-006,
Rap1487:1e-006)
Branch 971_6:1e-006,
(
Rap1845:1e-006,
Rap1545:1e-006)
Branch 972_10:1e-006)
Branch 973_0:1e-006,
Rap1520:1e-006)
Branch 974_0:1e-006)
Branch 975_0:1e-006)
Branch 976_0:1e-006)
Branch 977_2:1e-006)
Branch 978_6:1e-006)
Branch 979_99:0.017064)
Branch 980_59:0.0033823,
(
(
(
Rap1533:1e-006,
Rap1958:0.0068395)
Branch 981_75:0.0068097,
Rap2746:1e-006)
Branch 982_56:0.0069057,
Rap1854:1e-006)
Branch 983_45:0.0070164)
Branch 984_100:0.08894)
Branch 985_100:0.10343)
Branch 986_100:0.22587)
Branch 987_98:0.14482,
(
(
Rap2622:1e-006,
Rap2632:1e-006)
Branch 988_100:0.20278,
(
(
(
(
Rap2690:1e-006,
Rap2876:1e-006)
Branch 989_73:1e-006,
Rap2905:0.0035103)
Branch 990_98:0.014613,
(
Rap203:1e-006,
Rap1761:0.0069884)
Branch 991_100:0.013598)
Branch 992_100:0.23386,
(
(
(
(
Rap3019:1e-006,
Rap3016:1e-006)
Branch 993_17:1e-006,
Rap2268:1e-006)
Branch 994_6:1e-006,
Rap2168:1e-006)
Branch 995_74:1e-006,
(
Rap2108:0.041756,
Rap2579:0.0033788)
Branch 996_77:0.010267)
Branch 997_100:0.12696)
Branch 998_68:0.059676)
Branch 999_100:0.19552)
Branch 1000_62:0.091511,
(
(
Rap1908:0.00080112,
(
(
Rap2822:0.0068779,
(
(
(
Rap1704:1e-006,
Rap2865:1e-006)
Branch 1001_64:0.0034326,
(
Rap1730:1e-006,
Rap1994:0.003433)
Branch 1002_32:1e-006)
Branch 1003_55:0.0034342,
(
Rap1934:1e-006,
Rap1688:1e-006)
Branch 1004_52:1e-006)
Branch 1005_29:1e-006)
Branch 1006_96:0.033066,
(
(
(
(
Rap2796:1e-006,
Rap1713:1e-006)
Branch 1007_27:1e-006,
Rap1739:1e-006)
Branch 1008_87:1e-006,
Rap1746:0.0068981)
Branch 1009_98:0.035879,
(
(
Rap2777:1e-006,
Rap2787:1e-006)
Branch 1010_100:0.01481,
(
Rap1665:0.0244,
Rap1675:0.010211)
Branch 1011_100:0.023689)
Branch 1012_89:0.017516)
Branch 1013_91:0.10927)
Branch 1014_35:0.018968)
Branch 1015_100:0.7217,
(
(
(
Rap399:1e-006,
(
(
Rap2981:1e-006,
Rap2720:1e-006)
Branch 1016_32:1e-006,
Rap422:1e-006)
Branch 1017_9:1e-006)
Branch 1018_57:0.0033813,
Rap2708:1e-006)
Branch 1019_100:0.095922,
(
(
Rap2204:0.0091812,
Rap2075:0.01797)
Branch 1020_95:0.06252,
(
(
(
(
Rap177:1e-006,
Rap2277:0.0033635)
Branch 1021_75:0.0033634,
Rap151:1e-006)
Branch 1022_45:0.0033909,
(
(
Rap2704:0.0033725,
(
(
Rap126:0.0033803,
(
Rap2659:1e-006,
(
Rap2649:1e-006,
Rap2856:1e-006)
Branch 1023_19:1e-006)
Branch 1024_41:1e-006)
Branch 1025_64:0.0033709,
(
(
Rap1810:1e-006,
Rap2325:1e-006)
Branch 1026_93:0.0067603,
(
Rap135:1e-006,
Rap1826:1e-006)
Branch 1027_75:0.0033725)
Branch 1028_18:1e-006)
Branch 1029_12:1e-006)
Branch 1030_34:1e-006,
(
Rap2640:0.01716,
Rap1752:0.0066842)
Branch 1031_86:0.010403)
Branch 1032_41:0.0033502)
Branch 1033_83:0.016254,
(
(
(
Rap2895:1e-006,
(
Rap36:1e-006,
Rap14:1e-006)
Branch 1034_20:1e-006)
Branch 1035_7:1e-006,
(
Rap47:1e-006,
Rap25:1e-006)
Branch 1036_19:1e-006)
Branch 1037_100:0.035154,
(
Rap2131:0.0068025,
(
(
(
(
(
Rap3000:1e-006,
(
(
Rap2932:1e-006,
Rap2014:1e-006)
Branch 1038_1:1e-006,
(
(
Rap2882:1e-006,
Rap2235:1e-006)
Branch 1039_4:1e-006,
(
(
Rap3018:1e-006,
(
Rap2301:1e-006,
(
(
Rap2087:1e-006,
Rap2177:1e-006)
Branch 1040_4:1e-006,
(
(
Rap3007:1e-006,
(
(
(
Rap2045:1e-006,
Rap2160:1e-006)
Branch 1041_5:1e-006,
Rap2143:1e-006)
Branch 1042_1:1e-006,
Rap2056:1e-006)
Branch 1043_0:1e-006)
Branch 1044_0:1e-006,
Rap2261:1e-006)
Branch 1045_0:1e-006)
Branch 1046_0:1e-006)
Branch 1047_0:1e-006)
Branch 1048_1:1e-006,
Rap2034:1e-006)
Branch 1049_1:1e-006)
Branch 1050_0:1e-006)
Branch 1051_0:1e-006)
Branch 1052_1:1e-006,
Rap2243:1e-006)
Branch 1053_59:0.0033636,
(
Rap2945:0.0033655,
Rap2153:0.006751)
Branch 1054_10:1e-006)
Branch 1055_22:1e-006,
Rap2573:0.013599)
Branch 1056_64:0.003361,
Rap2762:0.024893)
Branch 1057_49:0.0033815)
Branch 1058_92:0.028176)
Branch 1059_36:0.0086048)
Branch 1060_90:0.047534)
Branch 1061_96:0.12964)
Branch 1062_100:0.2734)
Branch 1063_53:0.083437)
Branch 1064_100:0.20903)
Branch 1065_19:0.074364)
Branch 1066_99:0.56707,
(
(
(
(
Rap1699:1e-006,
(
Rap1660:0.016127,
Rap1676:0.0025982)
Branch 2538_72:0.011958)
Branch 2539_29:0.00339,
(
(
(
(
(
Rap2801:1e-006,
(
Rap1733:1e-006,
(
Rap1715:1e-006,
Rap1743:1e-006)
Branch 2540_25:1e-006)
Branch 2541_19:1e-006)
Branch 2542_99:0.020736,
(
Rap2773:1e-006,
Rap2789:1e-006)
Branch 2543_97:0.010339)
Branch 2544_6:1e-006,
Rap1904:0.013726)
Branch 2545_7:0.0067747,
(
Rap2867:1e-006,
(
Rap1720:1e-006,
Rap1684:1e-006)
Branch 2546_27:1e-006)
Branch 2547_48:1e-006)
Branch 2548_6:0.0033998,
(
Rap1925:1e-006,
(
Rap2818:1e-006,
Rap2006:1e-006)
Branch 2549_31:1e-006)
Branch 2550_38:1e-006)
Branch 2551_7:1e-006)
Branch 2552_100:1.0068,
(
(
(
(
Rap2803:0.0025364,
(
Rap1744:1e-006,
(
Rap1706:1e-006,
Rap1741:1e-006)
Branch 2553_72:0.0035366)
Branch 2554_78:0.0045288)
Branch 2555_93:0.010974,
(
(
Rap1900:0.032804,
(
(
(
(
Rap1718:0.0035499,
Rap2820:0.0035539)
Branch 2556_74:0.0035518,
Rap1701:0.0035471)
Branch 2557_12:1e-006,
Rap1995:1e-006)
Branch 2558_52:1e-006,
(
Rap2863:1e-006,
(
Rap1687:1e-006,
Rap1927:1e-006)
Branch 2559_34:1e-006)
Branch 2560_72:0.0035432)
Branch 2561_91:0.029417)
Branch 2562_61:0.019888,
(
(
Rap2785:1e-006,
Rap2775:0.037086)
Branch 2563_100:0.0080782,
Rap1662:0.016838)
Branch 2564_100:0.055428)
Branch 2565_59:0.017736)
Branch 2566_100:0.72851,
(
(
(
(
(
(
(
(
(
(
Rap146:1e-006,
(
(
Rap2855:1e-006,
Rap2698:1e-006)
Branch 2567_9:1e-006,
Rap2603:1e-006)
Branch 2568_0:1e-006)
Branch 2569_0:1e-006,
(
(
Rap2907:1e-006,
Rap1822:1e-006)
Branch 2570_1:1e-006,
Rap2874:1e-006)
Branch 2571_0:1e-006)
Branch 2572_0:1e-006,
(
Rap2692:1e-006,
(
(
Rap6:1e-006,
Rap190:1e-006)
Branch 2573_75:0.0035601,
Rap2677:0.0035827)
Branch 2574_8:1e-006)
Branch 2575_0:1e-006)
Branch 2576_0:1e-006,
Rap138:1e-006)
Branch 2577_6:1e-006,
(
Rap108:0.0035602,
(
(
(
(
Rap1759:1e-006,
Rap2642:0.0035442)
Branch 2578_96:0.036667,
(
(
Rap39:0.003551,
(
(
Rap2898:1e-006,
Rap50:1e-006)
Branch 2579_6:1e-006,
(
Rap17:1e-006,
Rap27:1e-006)
Branch 2580_18:1e-006)
Branch 2581_30:1e-006)
Branch 2582_61:0.0035341,
(
Rap2633:1e-006,
Rap2623:1e-006)
Branch 2583_61:1e-006)
Branch 2584_97:0.017832)
Branch 2585_60:0.025447,
(
(
Rap219:0.003582,
(
Rap97:1e-006,
(
(
(
Rap79:1e-006,
Rap198:1e-006)
Branch 2586_16:1e-006,
(
Rap206:1e-006,
Rap166:1e-006)
Branch 2587_14:1e-006)
Branch 2588_4:1e-006,
Rap57:1e-006)
Branch 2589_5:1e-006)
Branch 2590_29:1e-006)
Branch 2591_63:0.0035928,
Rap2594:1e-006)
Branch 2592_38:1e-006)
Branch 2593_12:0.003563,
(
Rap2681:0.0035662,
(
Rap128:1e-006,
(
Rap2658:1e-006,
Rap2668:1e-006)
Branch 2594_13:1e-006)
Branch 2595_36:1e-006)
Branch 2596_42:1e-006)
Branch 2597_31:0.0071896)
Branch 2598_4:1e-006)
Branch 2599_24:0.0035498,
(
Rap1811:1e-006,
Rap2320:1e-006)
Branch 2600_47:1e-006)
Branch 2601_12:0.0035456,
(
(
(
Rap119:1e-006,
Rap1591:1e-006)
Branch 2602_6:1e-006,
Rap2269:1e-006)
Branch 2603_8:1e-006,
Rap180:1e-006)
Branch 2604_27:1e-006)
Branch 2605_25:0.0035495,
Rap160:1e-006)
Branch 2606_33:0.0071186,
(
Rap70:1e-006,
(
Rap2955:1e-006,
Rap90:1e-006)
Branch 2607_34:1e-006)
Branch 2608_84:1e-006)
Branch 2609_100:0.26495,
(
(
(
Rap2723:1e-006,
(
Rap2978:1e-006,
(
Rap413:1e-006,
Rap402:1e-006)
Branch 2610_33:1e-006)
Branch 2611_4:1e-006)
Branch 2612_34:1e-006,
Rap2712:0.0035496)
Branch 2613_100:0.13788,
(
(
(
Rap1618:1e-006,
Rap1602:1e-006)
Branch 2614_100:0.026878,
Rap2768:0.013143)
Branch 2615_100:0.050654,
(
(
Rap2829:0.0070297,
Rap2574:0.0036021)
Branch 2616_100:0.054481,
(
(
Rap2336:0.039986,
(
Rap2076:0.0035698,
Rap2191:1e-006)
Branch 2617_91:0.0037877)
Branch 2618_42:0.0035448,
(
(
Rap2929:0.0039363,
(
(
(
(
Rap2884:1e-006,
(
Rap2211:1e-006,
(
(
(
Rap2292:1e-006,
(
(
Rap2111:1e-006,
(
(
Rap2948:1e-006,
Rap2222:1e-006)
Branch 2619_88:0.0071079,
(
(
Rap3011:1e-006,
(
Rap3002:1e-006,
(
Rap2185:1e-006,
(
Rap2140:1e-006,
(
Rap2047:1e-006,
(
Rap2089:1e-006,
(
Rap2245:1e-006,
(
Rap2058:1e-006,
(
(
Rap2303:1e-006,
(
(
(
Rap3021:1e-006,
(
Rap2264:1e-006,
(
(
Rap2016:1e-006,
(
(
Rap2065:0.035689,
Rap2166:1e-006)
Branch 2620_94:0.045672,
Rap2036:1e-006)
Branch 2621_1:1e-006)
Branch 2622_0:1e-006,
Rap2228:1e-006)
Branch 2623_0:1e-006)
Branch 2624_0:1e-006)
Branch 2625_0:1e-006,
Rap2178:1e-006)
Branch 2626_0:1e-006,
Rap2318:1e-006)
Branch 2627_0:1e-006)
Branch 2628_0:1e-006,
Rap2968:1e-006)
Branch 2629_0:1e-006)
Branch 2630_0:1e-006)
Branch 2631_0:1e-006)
Branch 2632_0:1e-006)
Branch 2633_0:1e-006)
Branch 2634_0:1e-006)
Branch 2635_0:1e-006)
Branch 2636_1:1e-006)
Branch 2637_7:1e-006,
Rap2094:0.0071063)
Branch 2638_48:0.0071411)
Branch 2639_14:1e-006)
Branch 2640_0:1e-006,
Rap2133:1e-006)
Branch 2641_0:1e-006)
Branch 2642_0:1e-006,
Rap2934:1e-006)
Branch 2643_0:1e-006,
Rap2281:1e-006)
Branch 2644_0:1e-006)
Branch 2645_0:1e-006)
Branch 2646_3:1e-006,
Rap2254:0.0035481)
Branch 2647_7:1e-006,
Rap1868:0.0035509)
Branch 2648_40:0.0068206,
Rap1921:0.0038783)
Branch 2649_44:0.0070886)
Branch 2650_50:0.014064,
(
(
Rap2155:0.04821,
Rap2123:0.0072413)
Branch 2651_43:0.0035174,
(
Rap2992:1e-006,
(
Rap2919:1e-006,
Rap2025:1e-006)
Branch 2652_33:1e-006)
Branch 2653_73:0.0071427)
Branch 2654_6:1e-006)
Branch 2655_34:0.0037331)
Branch 2656_19:0.00078464)
Branch 2657_98:0.070787)
Branch 2658_100:0.12474)
Branch 2659_64:0.10326)
Branch 2660_100:0.48237)
Branch 2661_100:0.41872,
(
(
(
Rap1953:0.069873,
(
(
Rap1779:1e-006,
Rap1791:1e-006)
Branch 2662_100:0.085666,
(
(
Rap1505:1e-006,
(
(
Rap1848:1e-006,
Rap1554:1e-006)
Branch 2663_6:1e-006,
(
(
(
(
(
Rap1584:1e-006,
Rap1564:1e-006)
Branch 2664_11:1e-006,
Rap1528:1e-006)
Branch 2665_0:1e-006,
Rap1473:1e-006)
Branch 2666_0:1e-006,
(
Rap1495:1e-006,
(
Rap1484:1e-006,
Rap1568:1e-006)
Branch 2667_2:1e-006)
Branch 2668_0:1e-006)
Branch 2669_0:1e-006,
Rap1510:1e-006)
Branch 2670_1:1e-006)
Branch 2671_0:1e-006)
Branch 2672_100:0.043078,
(
(
(
(
Rap1969:1e-006,
Rap1542:1e-006)
Branch 2673_16:1e-006,
(
Rap2756:1e-006,
Rap1855:1e-006)
Branch 2674_5:1e-006)
Branch 2675_0:1e-006,
Rap2844:1e-006)
Branch 2676_93:0.0070194,
Rap2740:0.010406)
Branch 2677_98:0.028602)
Branch 2678_73:0.029567)
Branch 2679_44:0.014736)
Branch 2680_100:0.29796,
(
Rap1717:0.10121,
(
Rap2807:0.06323,
(
(
Rap2815:1e-006,
Rap1696:1e-006)
Branch 2681_98:0.0035701,
(
Rap1930:1e-006,
Rap1690:1e-006)
Branch 2682_99:0.0066565)
Branch 2683_100:0.058326)
Branch 2684_74:0.054382)
Branch 2685_100:0.67996)
Branch 2686_89:0.16638,
(
(
(
Rap1901:0.01624,
(
(
Rap1723:1e-006,
(
Rap2821:1e-006,
(
Rap1932:1e-006,
Rap1686:1e-006)
Branch 2687_30:1e-006)
Branch 2688_89:0.0069086)
Branch 2689_81:1e-006,
(
(
Rap1703:0.0034774,
Rap2864:1e-006)
Branch 2690_69:0.0034543,
Rap1997:1e-006)
Branch 2691_98:0.017454)
Branch 2692_94:0.038897)
Branch 2693_57:0.015201,
(
(
Rap1664:0.006932,
(
(
Rap2776:1e-006,
Rap2786:1e-006)
Branch 2694_93:0.0034612,
Rap1674:0.010421)
Branch 2695_9:1e-006)
Branch 2696_52:0.0043045,
(
(
(
Rap1707:0.0069384,
Rap1740:1e-006)
Branch 2697_31:1e-006,
Rap1745:0.0034621)
Branch 2698_79:1e-006,
Rap2804:0.00699)
Branch 2699_94:0.016564)
Branch 2700_75:0.014473)
Branch 2701_100:0.76138,
(
(
Rap2003:0.0031359,
(
Rap2859:1e-006,
(
Rap1729:0.006966,
(
Rap1667:0.017936,
Rap2783:0.0099277)
Branch 2702_93:0.017309)
Branch 2703_82:0.0068857)
Branch 2704_81:0.0071529)
Branch 2705_100:0.28525,
(
(
Rap1778:0.079021,
(
Rap1940:0.072385,
(
(
Rap1858:0.0033915,
(
Rap1844:1e-006,
(
(
(
(
Rap1566:1e-006,
(
Rap1586:1e-006,
Rap1502:1e-006)
Branch 2706_12:1e-006)
Branch 2707_8:1e-006,
Rap1466:1e-006)
Branch 2708_1:1e-006,
(
Rap1574:1e-006,
Rap1546:1e-006)
Branch 2709_1:1e-006)
Branch 2710_3:1e-006,
(
Rap1477:1e-006,
Rap1488:1e-006)
Branch 2711_10:1e-006)
Branch 2712_9:1e-006)
Branch 2713_93:0.0035194)
Branch 2714_57:1e-006,
(
Rap1534:1e-006,
(
Rap1968:0.0033727,
Rap2835:1e-006)
Branch 2715_94:0.0067636)
Branch 2716_87:0.0067707)
Branch 2717_100:0.07555)
Branch 2718_95:0.068736)
Branch 2719_100:0.16356,
(
Rap409:1e-006,
(
Rap2722:1e-006,
(
Rap401:1e-006,
Rap2979:1e-006)
Branch 2720_13:1e-006)
Branch 2721_22:1e-006)
Branch 2722_100:0.16185)
Branch 2723_67:0.069649)
Branch 2724_100:0.42691)
Branch 2725_56:0.10329)
Branch 2726_59:0.12119)
Branch 2727_100:0.29684)
Branch 2728_33:0.070213,
(
(
(
(
(
Rap2613:1.3882,
(
Rap1785:1e-006,
Rap1768:1e-006)
Branch 732_100:0.41247)
Branch 733_39:0.077844,
(
(
Rap2869:0.04058,
Rap2805:0.056088)
Branch 734_100:0.40179,
(
(
Rap1946:0.16971,
Rap2831:0.15986)
Branch 735_91:0.074336,
(
Rap2226:0.059782,
(
Rap2849:0.0037817,
(
(
Rap1597:0.013926,
(
Rap2878:0.010363,
(
(
Rap45:1e-006,
(
(
Rap2893:1e-006,
Rap23:1e-006)
Branch 736_6:1e-006,
(
Rap12:1e-006,
Rap33:1e-006)
Branch 737_21:1e-006)
Branch 738_11:1e-006)
Branch 739_99:0.014305,
(
Rap3:1e-006,
Rap187:1e-006)
Branch 740_94:0.0034474)
Branch 741_67:0.0034031)
Branch 742_26:1e-006)
Branch 743_38:0.0034192,
(
(
(
Rap2652:1e-006,
Rap2596:1e-006)
Branch 744_19:1e-006,
(
Rap2662:1e-006,
Rap76:1e-006)
Branch 745_22:1e-006)
Branch 746_27:1e-006,
(
(
(
Rap1808:1e-006,
Rap2326:1e-006)
Branch 747_77:0.0034343,
Rap2671:1e-006)
Branch 748_62:0.0034332,
Rap2615:0.093129)
Branch 749_46:1e-006)
Branch 750_16:1e-006)
Branch 751_37:0.0030809)
Branch 752_99:0.071721)
Branch 753_97:0.083222)
Branch 754_98:0.19996)
Branch 755_99:0.52377)
Branch 756_31:0.12291,
(
(
(
Rap1766:1e-006,
Rap1787:1e-006)
Branch 757_100:0.093381,
(
Rap1947:0.029904,
(
(
(
Rap1514:0.014257,
(
(
Rap1962:1e-006,
Rap1557:0.007077)
Branch 758_68:0.0035165,
Rap1839:0.01413)
Branch 759_31:1e-006)
Branch 760_63:0.00048433,
Rap1526:0.0068276)
Branch 761_65:0.0047137,
Rap2743:0.0091805)
Branch 762_91:0.022753)
Branch 763_94:0.0965)
Branch 764_100:0.42215,
(
(
(
(
Rap1777:0.0089466,
Rap1784:0.0016906)
Branch 765_100:0.19043,
Rap1957:0.13791)
Branch 766_100:0.28825,
(
(
(
Rap30:0.086777,
Rap2205:0.048261)
Branch 767_100:0.47921,
(
(
(
(
(
Rap2650:1e-006,
(
Rap2660:1e-006,
Rap217:1e-006)
Branch 768_32:1e-006)
Branch 769_13:1e-006,
Rap2847:1e-006)
Branch 770_100:0.23592,
(
Rap1769:1e-006,
Rap1789:1e-006)
Branch 771_100:0.18567)
Branch 772_100:0.15637,
(
(
(
Rap1749:0.0072484,
Rap2810:0.016654)
Branch 773_100:0.56892,
(
(
Rap1459:0.39971,
(
(
Rap1457:0.19628,
Rap1461:0.38678)
Branch 774_99:0.1295,
Rap1460:0.33642)
Branch 775_97:0.11809)
Branch 776_97:0.13665,
(
Rap1951:0.08085,
(
Rap1853:0.013842,
(
(
Rap1494:1e-006,
Rap1572:1e-006)
Branch 777_85:0.0034464,
(
(
(
Rap1511:1e-006,
Rap1561:1e-006)
Branch 778_38:1e-006,
Rap1501:1e-006)
Branch 779_69:0.0034842,
(
(
(
(
(
Rap1483:1e-006,
Rap1552:1e-006)
Branch 780_6:1e-006,
Rap1529:1e-006)
Branch 781_4:1e-006,
Rap1472:1e-006)
Branch 782_2:1e-006,
Rap1579:1e-006)
Branch 783_9:1e-006,
Rap1846:1e-006)
Branch 784_32:1e-006)
Branch 785_49:1e-006)
Branch 786_86:0.0035292)
Branch 787_100:0.059374)
Branch 788_100:0.1845)
Branch 789_91:0.090041)
Branch 790_91:0.13337,
(
(
Rap1532:0.068901,
Rap1956:0.047339)
Branch 791_100:0.15803,
(
(
(
Rap2626:1e-006,
Rap2636:1e-006)
Branch 792_64:1e-006,
(
(
(
Rap53:1e-006,
Rap42:1e-006)
Branch 793_28:1e-006,
Rap20:1e-006)
Branch 794_11:1e-006,
(
Rap2901:1e-006,
Rap29:1e-006)
Branch 795_5:1e-006)
Branch 796_66:0.0034336)
Branch 797_94:0.0043196,
(
(
(
(
Rap2852:1e-006,
Rap2655:1e-006)
Branch 798_26:1e-006,
Rap2665:1e-006)
Branch 799_54:0.0034456,
(
(
Rap218:1e-006,
Rap2684:1e-006)
Branch 800_27:1e-006,
(
(
(
(
(
(
(
Rap201:1e-006,
Rap116:1e-006)
Branch 801_20:1e-006,
(
(
(
(
(
Rap163:1e-006,
Rap54:1e-006)
Branch 802_69:0.0034524,
Rap94:0.0069167)
Branch 803_19:1e-006,
Rap212:1e-006)
Branch 804_0:1e-006,
Rap2591:1e-006)
Branch 805_0:1e-006,
Rap2610:1e-006)
Branch 806_0:1e-006)
Branch 807_1:1e-006,
Rap1599:1e-006)
Branch 808_6:1e-006,
Rap82:0.0034546)
Branch 809_44:0.0034558,
(
Rap1825:1e-006,
Rap141:1e-006)
Branch 810_70:0.0034536)
Branch 811_19:0.0034474,
(
(
(
(
Rap2648:0.0034458,
Rap1756:0.0034333)
Branch 812_94:0.010347,
Rap157:0.00688)
Branch 813_20:1e-006,
(
Rap2697:1e-006,
(
(
Rap2606:0.0034368,
(
Rap9:1e-006,
Rap193:1e-006)
Branch 814_91:0.0068875)
Branch 815_14:1e-006,
(
(
Rap2871:1e-006,
(
Rap149:1e-006,
(
Rap1814:1e-006,
Rap2323:1e-006)
Branch 816_17:1e-006)
Branch 817_15:1e-006)
Branch 818_38:0.0034437,
(
(
Rap2272:0.0069178,
Rap2910:0.0034257)
Branch 819_10:1e-006,
(
(
Rap183:1e-006,
(
Rap93:1e-006,
Rap2958:1e-006)
Branch 820_5:1e-006)
Branch 821_4:1e-006,
(
Rap2674:1e-006,
Rap73:1e-006)
Branch 822_11:1e-006)
Branch 823_20:1e-006)
Branch 824_51:0.003437)
Branch 825_0:1e-006)
Branch 826_0:1e-006)
Branch 827_0:1e-006)
Branch 828_11:0.0034397,
Rap2695:1e-006)
Branch 829_2:1e-006)
Branch 830_13:0.0034542,
Rap131:0.013875)
Branch 831_8:1e-006)
Branch 832_3:1e-006)
Branch 833_31:0.0035462,
Rap111:0.0033475)
Branch 834_79:0.016535)
Branch 835_100:0.54441)
Branch 836_81:0.10843)
Branch 837_97:0.12903)
Branch 838_74:0.08521,
(
(
(
Rap1781:0.0031133,
Rap1770:0.011169)
Branch 839_100:0.45586,
(
Rap2837:0.013372,
Rap2738:0.007336)
Branch 840_100:0.14439)
Branch 841_95:0.13383,
(
Rap1776:1e-006,
Rap1792:1e-006)
Branch 842_100:0.40897)
Branch 843_51:0.059563)
Branch 844_100:0.20585)
Branch 845_99:0.13867,
Rap1458:0.55993)
Branch 846_45:0.069295)
Branch 847_51:0.10276,
(
(
(
(
(
Rap1569:1e-006,
Rap1583:1e-006)
Branch 848_92:0.0034933,
(
Rap1530:0.0034796,
(
(
Rap1496:1e-006,
(
(
(
Rap1849:1e-006,
Rap1560:1e-006)
Branch 849_2:1e-006,
(
Rap1485:1e-006,
Rap1555:1e-006)
Branch 850_6:1e-006)
Branch 851_2:1e-006,
Rap1515:1e-006)
Branch 852_0:1e-006)
Branch 853_1:1e-006,
(
Rap1506:1e-006,
Rap1474:1e-006)
Branch 854_6:1e-006)
Branch 855_29:1e-006)
Branch 856_48:1e-006)
Branch 857_86:0.0037379,
(
Rap2741:0.007173,
(
(
Rap2845:1e-006,
Rap1543:1e-006)
Branch 858_7:1e-006,
(
(
Rap1970:1e-006,
Rap1856:1e-006)
Branch 859_23:1e-006,
Rap2755:1e-006)
Branch 860_3:1e-006)
Branch 861_78:0.0033617)
Branch 862_67:0.0069402)
Branch 863_100:0.06836,
(
Rap1954:0.057845,
(
Rap1783:1e-006,
Rap1775:1e-006)
Branch 864_100:0.06252)
Branch 865_45:0.032199)
Branch 866_100:0.25799,
(
(
Rap1790:1e-006,
Rap1762:0.0035287)
Branch 867_100:0.11747,
(
Rap1952:0.12345,
(
(
(
Rap1553:1e-006,
Rap1847:1e-006)
Branch 868_99:0.007094,
Rap1578:0.011045)
Branch 869_98:0.016516,
(
Rap2732:0.01549,
(
Rap1960:0.0035307,
(
Rap2843:1e-006,
(
Rap1541:1e-006,
Rap1852:0.0035256)
Branch 870_65:0.0035165)
Branch 871_19:1e-006)
Branch 872_90:0.0098754)
Branch 873_84:0.0084176)
Branch 874_100:0.15339)
Branch 875_54:0.062991)
Branch 876_100:0.45202)
Branch 877_65:0.11928)
Branch 878_19:0.052296)
Branch 879_69:0.13893)
Branch 880_45:0.13879,
(
(
Rap1447:0.33582,
Rap1443:0.27609)
Branch 881_100:0.32798,
(
Rap1442:0.50099,
(
(
Rap1445:0.29228,
Rap1444:0.32147)
Branch 882_100:0.30124,
Rap1446:0.42192)
Branch 883_63:0.070751)
Branch 884_100:0.30728)
Branch 885_100:0.88061)
Branch 886_63:0.1448,
(
(
(
(
(
Rap114:0.034663,
Rap2159:1e-006)
Branch 2731_100:0.45921,
(
(
Rap1522:0.18013,
Rap115:0.24625)
Branch 2732_100:0.3631,
Rap1691:0.41316)
Branch 2733_65:0.075068)
Branch 2734_86:0.095238,
(
Rap2107:0.36521,
(
(
Rap1596:0.011918,
Rap1754:0.058551)
Branch 2735_100:0.26024,
(
(
(
(
(
Rap2053:1e-006,
(
Rap2084:1e-006,
(
(
Rap2042:1e-006,
Rap2031:1e-006)
Branch 2736_20:1e-006,
Rap2240:1e-006)
Branch 2737_6:1e-006)
Branch 2738_2:1e-006)
Branch 2739_2:1e-006,
Rap2011:1e-006)
Branch 2740_97:0.010289,
(
Rap1916:0.0064118,
(
Rap2105:1e-006,
Rap2201:1e-006)
Branch 2741_96:0.0035933)
Branch 2742_97:0.027319)
Branch 2743_100:0.10309,
Rap2583:0.14573)
Branch 2744_56:0.05459,
(
Rap394:1e-006,
(
Rap2730:1e-006,
(
Rap2972:1e-006,
Rap418:1e-006)
Branch 2745_12:1e-006)
Branch 2746_13:1e-006)
Branch 2747_100:0.19823)
Branch 2748_73:0.087103)
Branch 2749_56:0.075303)
Branch 2750_96:0.1596)
Branch 2751_99:0.1943,
(
(
Rap2745:0.35383,
(
(
(
Rap2846:1e-006,
(
Rap1857:1e-006,
Rap1971:1e-006)
Branch 2752_32:1e-006)
Branch 2753_99:0.015318,
(
(
(
Rap1531:1e-006,
(
(
Rap1516:1e-006,
Rap1565:1e-006)
Branch 2754_6:1e-006,
(
Rap1486:1e-006,
(
Rap1475:1e-006,
Rap1507:1e-006)
Branch 2755_1:1e-006)
Branch 2756_0:1e-006)
Branch 2757_0:1e-006)
Branch 2758_0:1e-006,
(
Rap1582:1e-006,
(
(
Rap1570:1e-006,
Rap1497:1e-006)
Branch 2759_5:1e-006,
Rap1556:1e-006)
Branch 2760_1:1e-006)
Branch 2761_0:1e-006)
Branch 2762_35:1e-006,
Rap1850:0.0035316)
Branch 2763_100:0.024636)
Branch 2764_100:0.14151,
(
(
(
Rap2754:1e-006,
Rap1544:1e-006)
Branch 2765_100:0.011295,
Rap2734:0.024905)
Branch 2766_100:0.086538,
(
(
Rap1498:0.02093,
(
Rap2749:1e-006,
Rap1508:0.0035801)
Branch 2767_100:0.017099)
Branch 2768_100:0.05809,
(
Rap1771:0.0323,
Rap1945:0.046723)
Branch 2769_100:0.13909)
Branch 2770_80:0.036087)
Branch 2771_97:0.092977)
Branch 2772_100:0.19963)
Branch 2773_81:0.11101,
(
(
Rap2614:0.10872,
(
(
(
Rap2965:0.0034099,
Rap2923:0.0068482)
Branch 2774_67:0.003411,
(
(
Rap2347:0.024165,
(
Rap2578:0.019061,
Rap2823:0.019677)
Branch 2775_80:0.013327)
Branch 2776_44:1e-006,
Rap2120:0.017269)
Branch 2777_42:1e-006)
Branch 2778_100:0.10121,
(
(
Rap2718:1e-006,
(
Rap419:1e-006,
Rap2983:1e-006)
Branch 2779_14:1e-006)
Branch 2780_15:1e-006,
Rap397:1e-006)
Branch 2781_100:0.085213)
Branch 2782_100:0.1261)
Branch 2783_100:0.37164,
(
(
(
(
Rap2627:1e-006,
Rap2637:1e-006)
Branch 2784_100:0.46509,
(
(
Rap1772:1e-006,
Rap1782:1e-006)
Branch 2785_100:0.37174,
(
(
(
Rap37:0.0034904,
(
Rap136:1e-006,
Rap2602:0.0034872)
Branch 2786_38:1e-006)
Branch 2787_80:0.010144,
(
Rap175:1e-006,
(
Rap67:1e-006,
Rap87:1e-006)
Branch 2788_30:1e-006)
Branch 2789_98:0.011061)
Branch 2790_100:0.11823,
Rap2639:0.29853)
Branch 2791_77:0.050863)
Branch 2792_98:0.1312)
Branch 2793_61:0.095122,
(
Rap2841:0.33457,
(
Rap2339:0.19724,
(
Rap1767:0.0035267,
Rap1786:1e-006)
Branch 2794_100:0.16493)
Branch 2795_91:0.095824)
Branch 2796_98:0.11204)
Branch 2797_83:0.08778,
Rap1948:0.32895)
Branch 2798_40:0.079736)
Branch 2799_39:0.043143)
Branch 2800_100:0.31651)
Branch 2801_100:0.20151,
(
(
(
Rap1942:0.053198,
(
(
(
Rap2836:0.0034122,
Rap1967:1e-006)
Branch 712_53:1e-006,
(
(
Rap1860:1e-006,
Rap1535:1e-006)
Branch 713_36:1e-006,
Rap2753:1e-006)
Branch 714_62:0.0034322)
Branch 715_90:0.026679,
(
Rap2733:0.021183,
(
(
(
Rap1468:1e-006,
Rap1479:1e-006)
Branch 716_64:0.0034404,
(
(
(
(
Rap1490:1e-006,
Rap1575:1e-006)
Branch 717_1:1e-006,
(
Rap1548:1e-006,
Rap1588:1e-006)
Branch 718_5:1e-006)
Branch 719_0:1e-006,
(
(
Rap1525:1e-006,
Rap1504:1e-006)
Branch 720_5:1e-006,
Rap1842:1e-006)
Branch 721_2:1e-006)
Branch 722_2:1e-006,
Rap1562:1e-006)
Branch 723_28:1e-006)
Branch 724_52:1e-006,
Rap1518:0.013923)
Branch 725_77:0.0072292)
Branch 726_41:0.0072268)
Branch 727_99:0.086009)
Branch 728_100:0.34593,
(
(
Rap1774:1e-006,
Rap1788:1e-006)
Branch 729_100:0.37303,
Rap1679:0.81499)
Branch 730_43:0.082578)
Branch 731_100:0.30857,
(
(
(
(
Rap1909:0.015793,
(
(
(
(
Rap1747:0.0033866,
(
Rap1711:1e-006,
Rap1737:1e-006)
Branch 4_56:1e-006)
Branch 5_57:0.0033829,
Rap2806:1e-006)
Branch 6_89:0.024366,
(
(
Rap1668:0.0068323,
Rap1656:0.0067594)
Branch 7_54:0.010244,
(
Rap2778:1e-006,
Rap2791:1e-006)
Branch 8_96:1e-006)
Branch 9_43:0.011447)
Branch 10_54:0.029136,
(
(
Rap2004:0.0066778,
(
Rap1692:1e-006,
(
(
Rap1931:1e-006,
(
Rap1695:1e-006,
Rap2860:1e-006)
Branch 11_15:1e-006)
Branch 12_6:1e-006,
Rap2814:1e-006)
Branch 13_5:1e-006)
Branch 14_44:1e-006)
Branch 15_74:0.0033252,
Rap1728:0.0033592)
Branch 16_92:0.031316)
Branch 17_28:0.0091645)
Branch 18_100:0.62436,
(
Rap1944:0.31595,
(
(
(
(
(
(
(
Rap2976:1e-006,
(
Rap411:1e-006,
Rap404:1e-006)
Branch 19_37:1e-006)
Branch 20_14:1e-006,
Rap2725:1e-006)
Branch 21_100:0.017284,
(
Rap2770:0.0071003,
(
Rap2827:0.024137,
(
Rap1923:0.0059749,
(
Rap2293:1e-006,
Rap2224:1e-006)
Branch 22_86:0.0010296)
Branch 23_100:0.015559)
Branch 24_79:0.031854)
Branch 25_53:0.010967)
Branch 26_100:0.10596,
(
Rap95:0.01117,
Rap2644:0.009821)
Branch 27_100:0.16197)
Branch 28_93:0.059821,
(
Rap1757:0.023886,
(
Rap2675:0.012876,
(
Rap1593:0.0034851,
(
Rap117:0.0034823,
Rap200:1e-006)
Branch 29_46:1e-006)
Branch 30_79:0.0048344)
Branch 31_74:0.016949)
Branch 32_100:0.22938)
Branch 33_44:0.036796,
(
(
(
(
Rap130:1e-006,
(
(
(
Rap214:0.010547,
(
Rap81:0.003509,
(
Rap164:1e-006,
Rap55:1e-006)
Branch 34_65:1e-006)
Branch 35_95:0.010517)
Branch 36_47:0.0035211,
Rap148:1e-006)
Branch 37_18:1e-006,
(
(
(
Rap2683:1e-006,
Rap2872:1e-006)
Branch 38_8:1e-006,
(
(
(
Rap2694:0.0070369,
Rap2909:0.0070032)
Branch 39_15:1e-006,
(
Rap8:1e-006,
(
(
(
Rap140:1e-006,
Rap2322:1e-006)
Branch 40_1:1e-006,
Rap1813:1e-006)
Branch 41_4:1e-006,
Rap192:1e-006)
Branch 42_1:1e-006)
Branch 43_4:1e-006)
Branch 44_0:1e-006,
Rap1824:1e-006)
Branch 45_1:1e-006)
Branch 46_9:1e-006,
(
(
(
(
Rap2271:0.0035242,
(
Rap72:1e-006,
(
Rap2957:1e-006,
(
Rap92:1e-006,
Rap158:1e-006)
Branch 47_24:1e-006)
Branch 48_6:1e-006)
Branch 49_29:1e-006)
Branch 50_50:0.00354,
Rap182:1e-006)
Branch 51_38:0.0035018,
(
Rap2853:1e-006,
(
Rap2666:1e-006,
(
Rap2656:1e-006,
Rap2592:1e-006)
Branch 52_6:1e-006)
Branch 53_6:1e-006)
Branch 54_16:1e-006)
Branch 55_7:1e-006,
(
Rap2605:0.0070221,
(
Rap2700:1e-006,
Rap110:1e-006)
Branch 56_65:1e-006)
Branch 57_47:0.003498)
Branch 58_23:0.003493)
Branch 59_14:0.0035487)
Branch 60_10:0.0035022)
Branch 61_87:0.01412,
(
Rap2635:1e-006,
Rap2625:1e-006)
Branch 62_96:1e-006)
Branch 63_84:0.012114,
(
Rap19:1e-006,
(
(
Rap52:1e-006,
Rap41:1e-006)
Branch 64_24:1e-006,
(
Rap28:1e-006,
Rap2900:1e-006)
Branch 65_6:1e-006)
Branch 66_6:1e-006)
Branch 67_93:0.0021822)
Branch 68_100:0.15148,
(
(
Rap2927:0.0068567,
(
(
(
(
Rap2157:0.031515,
(
(
(
Rap2994:1e-006,
Rap2027:1e-006)
Branch 69_10:1e-006,
Rap2917:1e-006)
Branch 70_9:1e-006,
Rap2067:1e-006)
Branch 71_66:1e-006)
Branch 72_57:0.0034101,
(
(
Rap2193:1e-006,
Rap2078:0.0033974)
Branch 73_94:0.0045375,
(
(
(
(
(
(
(
(
Rap2138:1e-006,
(
(
Rap2230:1e-006,
(
(
Rap2936:1e-006,
Rap2060:1e-006)
Branch 74_0:1e-006,
(
(
(
Rap2018:1e-006,
Rap2886:1e-006)
Branch 75_4:1e-006,
Rap2305:1e-006)
Branch 76_1:1e-006,
Rap2171:1e-006)
Branch 77_1:1e-006)
Branch 78_0:1e-006)
Branch 79_0:1e-006,
(
Rap3004:1e-006,
(
(
(
(
Rap2180:1e-006,
Rap3023:1e-006)
Branch 80_1:1e-006,
(
Rap3013:1e-006,
Rap2091:1e-006)
Branch 81_1:1e-006)
Branch 82_0:1e-006,
(
Rap2049:1e-006,
Rap2266:1e-006)
Branch 83_3:1e-006)
Branch 84_1:1e-006,
Rap2038:1e-006)
Branch 85_0:1e-006)
Branch 86_0:1e-006)
Branch 87_0:1e-006)
Branch 88_0:1e-006,
Rap2247:1e-006)
Branch 89_55:0.0034512,
Rap2113:1e-006)
Branch 90_58:0.0034387,
(
Rap2183:0.0034368,
Rap1870:0.0034343)
Branch 91_16:1e-006)
Branch 92_45:0.0034457,
(
Rap2970:0.0034166,
(
Rap2096:0.0034181,
(
Rap2316:1e-006,
Rap2943:1e-006)
Branch 93_30:1e-006)
Branch 94_28:1e-006)
Branch 95_28:0.003417)
Branch 96_21:1e-006,
(
Rap2256:1e-006,
Rap2213:1e-006)
Branch 97_85:0.0034215)
Branch 98_66:0.0069164,
Rap2135:0.0033627)
Branch 99_99:0.016778,
Rap2125:0.0077142)
Branch 100_83:0.02112)
Branch 101_43:0.0025095)
Branch 102_32:0.0034219,
Rap2338:0.0034318)
Branch 103_39:0.0034232,
Rap2576:1e-006)
Branch 104_40:0.0034565)
Branch 105_94:0.031957,
(
Rap2714:0.032343,
(
Rap1604:1e-006,
Rap1616:1e-006)
Branch 106_100:0.0063672)
Branch 107_84:0.020757)
Branch 108_99:0.084337)
Branch 109_48:0.045897)
Branch 110_100:0.29309,
(
(
(
(
Rap2728:1e-006,
Rap407:1e-006)
Branch 111_5:1e-006,
(
Rap416:1e-006,
Rap2711:1e-006)
Branch 112_5:1e-006)
Branch 113_3:1e-006,
Rap2974:1e-006)
Branch 114_100:0.085117,
(
(
(
Rap2646:0.0034776,
Rap1755:1e-006)
Branch 115_82:0.0034073,
(
(
(
(
(
(
Rap2702:1e-006,
Rap2850:1e-006)
Branch 116_3:1e-006,
(
(
Rap2670:1e-006,
Rap2879:1e-006)
Branch 117_6:1e-006,
(
(
Rap124:1e-006,
Rap2679:1e-006)
Branch 118_1:1e-006,
(
(
Rap104:1e-006,
(
Rap2687:1e-006,
(
Rap1828:1e-006,
Rap143:1e-006)
Branch 119_3:1e-006)
Branch 120_0:1e-006)
Branch 121_0:1e-006,
Rap133:1e-006)
Branch 122_0:1e-006)
Branch 123_0:1e-006)
Branch 124_0:1e-006)
Branch 125_0:1e-006,
(
(
Rap2663:1e-006,
(
(
Rap186:1e-006,
Rap2:1e-006)
Branch 126_71:0.0034922,
(
(
(
Rap2960:1e-006,
(
Rap2608:1e-006,
(
(
(
Rap75:1e-006,
(
Rap60:1e-006,
(
Rap195:1e-006,
(
(
Rap169:1e-006,
(
Rap161:1e-006,
Rap100:1e-006)
Branch 127_1:1e-006)
Branch 128_0:1e-006,
Rap64:1e-006)
Branch 129_0:1e-006)
Branch 130_2:1e-006)
Branch 131_0:1e-006)
Branch 132_0:1e-006,
Rap84:1e-006)
Branch 133_0:1e-006,
Rap120:1e-006)
Branch 134_1:1e-006)
Branch 135_0:1e-006)
Branch 136_0:1e-006,
(
Rap173:1e-006,
(
Rap209:1e-006,
Rap1598:1e-006)
Branch 137_2:1e-006)
Branch 138_0:1e-006)
Branch 139_31:1e-006,
(
Rap2619:1e-006,
Rap2629:1e-006)
Branch 140_65:0.0035086)
Branch 141_64:0.0034994)
Branch 142_9:1e-006)
Branch 143_0:1e-006,
Rap2653:1e-006)
Branch 144_0:1e-006)
Branch 145_2:1e-006,
(
(
Rap1807:1e-006,
Rap2327:1e-006)
Branch 146_55:0.0035,
Rap2278:0.0034905)
Branch 147_4:1e-006)
Branch 148_32:1e-006,
(
(
Rap2600:1e-006,
Rap2903:1e-006)
Branch 149_72:0.003487,
Rap2597:1e-006)
Branch 150_69:0.0034897)
Branch 151_87:0.0070146,
(
Rap22:1e-006,
(
Rap32:1e-006,
(
Rap11:1e-006,
(
Rap2892:1e-006,
Rap44:1e-006)
Branch 152_6:1e-006)
Branch 153_6:1e-006)
Branch 154_4:1e-006)
Branch 155_87:0.0034902)
Branch 156_71:0.0035994)
Branch 157_100:0.14621,
(
(
(
(
(
(
(
Rap2118:0.0034626,
Rap2150:0.031978)
Branch 158_36:1e-006,
(
Rap2988:1e-006,
(
(
Rap2070:1e-006,
Rap2914:1e-006)
Branch 159_10:1e-006,
Rap2021:1e-006)
Branch 160_19:1e-006)
Branch 161_74:0.003466)
Branch 162_19:1e-006,
Rap2582:0.0034631)
Branch 163_56:0.0034759,
(
Rap2830:0.014049,
(
Rap2223:1e-006,
(
(
(
Rap2920:0.0034506,
Rap1915:1e-006)
Branch 164_89:0.010375,
(
(
(
Rap2282:1e-006,
Rap2289:1e-006)
Branch 165_19:1e-006,
Rap2308:1e-006)
Branch 166_68:0.0034656,
(
(
Rap2259:1e-006,
(
(
(
Rap1875:1e-006,
(
(
(
(
Rap2099:1e-006,
(
(
Rap3009:1e-006,
(
(
Rap2161:1e-006,
Rap2250:1e-006)
Branch 167_0:1e-006,
(
Rap3027:1e-006,
Rap2298:1e-006)
Branch 168_0:1e-006)
Branch 169_0:1e-006)
Branch 170_0:1e-006,
(
Rap2237:1e-006,
(
(
Rap2239:1e-006,
Rap2083:1e-006)
Branch 171_1:1e-006,
(
Rap2146:1e-006,
(
(
Rap2128:1e-006,
Rap2997:1e-006)
Branch 172_0:1e-006,
(
(
Rap2052:1e-006,
Rap2104:1e-006)
Branch 173_11:1e-006,
Rap2174:1e-006)
Branch 174_6:1e-006)
Branch 175_0:1e-006)
Branch 176_0:1e-006)
Branch 177_0:1e-006)
Branch 178_0:1e-006)
Branch 179_0:1e-006)
Branch 180_1:1e-006,
Rap2041:1e-006)
Branch 181_0:1e-006,
Rap2889:1e-006)
Branch 182_0:1e-006,
Rap2963:1e-006)
Branch 183_0:1e-006)
Branch 184_0:1e-006,
(
Rap2010:1e-006,
Rap2944:1e-006)
Branch 185_0:1e-006)
Branch 186_0:1e-006,
(
Rap2030:1e-006,
Rap2939:1e-006)
Branch 187_0:1e-006)
Branch 188_0:1e-006)
Branch 189_0:1e-006,
Rap2207:1e-006)
Branch 190_27:1e-006)
Branch 191_42:1e-006)
Branch 192_27:0.0034582,
Rap2189:1e-006)
Branch 193_17:0.0034562)
Branch 194_51:0.0069361)
Branch 195_13:1e-006)
Branch 196_50:0.0054867,
(
Rap2200:0.0034757,
Rap2072:1e-006)
Branch 197_100:0.011946)
Branch 198_31:0.0035245,
Rap2340:0.033271)
Branch 199_81:0.0067694,
(
Rap2758:0.01053,
(
Rap1621:1e-006,
Rap1607:1e-006)
Branch 200_98:0.0034399)
Branch 201_91:0.016311)
Branch 202_97:0.048496)
Branch 203_56:0.039827)
Branch 204_100:0.22361)
Branch 205_74:0.10559)
Branch 206_99:0.28731)
Branch 207_30:0.050219,
(
(
(
(
Rap1763:1e-006,
Rap1780:1e-006)
Branch 208_100:0.10116,
(
(
(
(
Rap1863:1e-006,
Rap2750:1e-006)
Branch 209_73:1e-006,
(
Rap2842:1e-006,
Rap1961:1e-006)
Branch 210_84:0.0034283)
Branch 211_82:0.0068765,
Rap1540:1e-006)
Branch 212_98:0.0078437,
(
(
(
(
(
Rap1573:1e-006,
Rap1559:1e-006)
Branch 213_3:1e-006,
(
(
(
Rap1493:1e-006,
(
Rap1471:1e-006,
Rap1551:1e-006)
Branch 214_4:1e-006)
Branch 215_0:1e-006,
Rap1838:1e-006)
Branch 216_0:1e-006,
Rap1521:1e-006)
Branch 217_0:1e-006)
Branch 218_0:1e-006,
(
(
Rap1513:1e-006,
Rap1509:1e-006)
Branch 219_28:1e-006,
Rap1482:1e-006)
Branch 220_1:1e-006)
Branch 221_33:1e-006,
Rap1580:0.0034567)
Branch 222_94:0.006796,
Rap2739:0.014309)
Branch 223_83:0.0097286)
Branch 224_100:0.10155)
Branch 225_100:0.30756,
(
(
(
(
(
(
(
Rap2812:0.0040617,
Rap2000:0.0064912)
Branch 226_70:0.010704,
Rap1726:0.042614)
Branch 227_67:0.028646,
(
Rap2798:0.018509,
(
Rap1654:0.010438,
(
Rap2793:1e-006,
Rap2781:1e-006)
Branch 228_98:0.003493)
Branch 229_79:0.0060686)
Branch 230_75:0.029757)
Branch 231_66:0.068292,
(
(
(
(
Rap1736:0.031088,
Rap1657:0.0052504)
Branch 232_100:0.21872,
(
Rap1903:0.056134,
Rap1998:0.049823)
Branch 233_94:0.038384)
Branch 234_37:0.014821,
Rap1727:0.031547)
Branch 235_61:0.047907,
(
Rap1709:0.011181,
Rap1670:0.032497)
Branch 236_91:0.021756)
Branch 237_90:0.087268)
Branch 238_100:0.35497,
(
(
(
Rap66:1e-006,
Rap86:1e-006)
Branch 239_96:0.0017199,
Rap35:0.011942)
Branch 240_100:0.11,
(
(
(
Rap2342:0.073847,
(
(
Rap2950:0.0067477,
(
Rap2172:1e-006,
Rap2227:0.0033589)
Branch 241_90:0.003359)
Branch 242_78:0.0034116,
(
(
Rap2825:0.013274,
(
Rap1609:1e-006,
Rap1614:1e-006)
Branch 243_100:0.013163)
Branch 244_99:0.0077096,
Rap2922:0.027701)
Branch 245_88:0.010151)
Branch 246_84:0.0084926)
Branch 247_86:0.030932,
Rap2763:0.016266)
Branch 248_100:0.10938,
(
(
Rap150:1e-006,
(
(
Rap2638:0.011463,
(
(
(
Rap106:0.0067175,
Rap2689:1e-006)
Branch 249_98:0.01387,
Rap2672:1e-006)
Branch 250_92:0.020213,
(
(
Rap98:1e-006,
Rap197:1e-006)
Branch 251_37:1e-006,
Rap2611:1e-006)
Branch 252_94:0.0028352)
Branch 253_54:0.010109)
Branch 254_37:0.01012,
(
Rap2279:1e-006,
Rap176:1e-006)
Branch 255_100:0.027245)
Branch 256_46:0.0046779)
Branch 257_32:0.0033957,
(
Rap2875:0.0033982,
(
Rap5:1e-006,
Rap189:1e-006)
Branch 258_44:1e-006)
Branch 259_56:1e-006)
Branch 260_100:0.17494)
Branch 261_64:0.050822)
Branch 262_90:0.20731)
Branch 263_100:0.27431,
(
(
Rap2809:0.0034569,
(
(
(
(
(
(
(
(
Rap1682:1e-006,
Rap1928:1e-006)
Branch 264_15:1e-006,
Rap1698:1e-006)
Branch 265_52:0.0034611,
Rap1905:0.0069696)
Branch 266_17:1e-006,
Rap2005:1e-006)
Branch 267_50:1e-006,
(
Rap2866:0.0034593,
(
Rap2817:1e-006,
Rap1721:1e-006)
Branch 268_53:1e-006)
Branch 269_56:0.0034667)
Branch 270_87:0.006981,
(
(
Rap1659:1e-006,
Rap1677:0.0034612)
Branch 271_55:0.0034654,
(
Rap2788:1e-006,
Rap2772:1e-006)
Branch 272_68:1e-006)
Branch 273_75:0.013968)
Branch 274_48:0.0034322,
Rap1742:0.0034607)
Branch 275_6:1e-006,
(
Rap1716:1e-006,
Rap1734:1e-006)
Branch 276_37:1e-006)
Branch 277_15:1e-006)
Branch 278_100:0.4565,
(
(
(
Rap1748:0.0034076,
(
Rap1710:1e-006,
Rap1731:1e-006)
Branch 279_57:1e-006)
Branch 280_64:1e-006,
Rap2799:0.0068326)
Branch 281_84:0.0028822,
(
(
Rap1724:1e-006,
(
(
Rap1907:0.016985,
Rap1999:1e-006)
Branch 282_37:0.0033746,
(
(
(
(
Rap2813:1e-006,
Rap1933:1e-006)
Branch 283_7:1e-006,
Rap1694:1e-006)
Branch 284_3:1e-006,
Rap1685:1e-006)
Branch 285_7:1e-006,
Rap2861:1e-006)
Branch 286_30:1e-006)
Branch 287_20:0.0033761)
Branch 288_86:0.019923,
(
Rap1669:0.0033847,
(
(
Rap2780:1e-006,
Rap2792:1e-006)
Branch 289_83:0.0033857,
Rap1655:0.0067717)
Branch 290_24:1e-006)
Branch 291_77:0.0040859)
Branch 292_69:0.010726)
Branch 293_100:0.55981)
Branch 294_47:0.074208)
Branch 295_44:0.10053,
(
(
Rap2764:0.0066944,
(
(
Rap1874:0.0033547,
(
Rap2203:0.013672,
Rap2313:0.0067657)
Branch 296_44:0.0033443)
Branch 297_50:0.0067778,
Rap1919:0.020486)
Branch 298_31:1e-006)
Branch 299_100:0.42582,
(
(
(
(
(
(
Rap156:0.30797,
(
(
(
Rap171:1e-006,
Rap62:1e-006)
Branch 300_96:0.010445,
(
Rap102:0.0034597,
Rap184:1e-006)
Branch 301_96:1e-006)
Branch 302_100:0.4902,
Rap2348:0.32757)
Branch 303_40:0.043078)
Branch 304_60:0.079719,
(
(
(
(
Rap1478:1e-006,
(
Rap1587:1e-006,
(
(
Rap1500:1e-006,
Rap1843:1e-006)
Branch 305_0:1e-006,
Rap1467:1e-006)
Branch 306_3:1e-006)
Branch 307_1:1e-006)
Branch 308_0:1e-006,
(
(
Rap1519:1e-006,
Rap1489:1e-006)
Branch 309_14:1e-006,
Rap1547:1e-006)
Branch 310_3:1e-006)
Branch 311_59:1e-006,
Rap1859:0.013818)
Branch 312_100:0.27157,
(
Rap1851:0.048175,
(
Rap1959:0.0044902,
Rap1558:0.01321)
Branch 313_100:0.058667)
Branch 314_100:0.26796)
Branch 315_81:0.09842)
Branch 316_95:0.19396,
(
(
Rap1673:0.0054069,
(
(
Rap1702:0.01041,
Rap1996:0.014146)
Branch 317_91:0.021332,
Rap1663:0.018058)
Branch 318_70:0.011791)
Branch 319_100:0.56308,
Rap2008:0.3402)
Branch 320_38:0.038614)
Branch 321_63:0.093086,
(
(
(
Rap1678:0.0034897,
Rap2800:1e-006)
Branch 322_100:0.325,
Rap1705:0.21244)
Branch 323_100:0.21034,
Rap2795:0.41006)
Branch 324_92:0.13356)
Branch 325_100:0.1453,
(
(
(
Rap2218:0.0068056,
Rap2309:0.00341)
Branch 326_66:1e-006,
(
(
(
Rap2100:0.017095,
Rap2199:0.006772)
Branch 327_42:1e-006,
Rap2345:0.017125)
Branch 328_51:0.0034301,
Rap1873:0.010221)
Branch 329_57:0.0033236)
Branch 330_100:0.21717,
(
(
(
(
(
Rap2122:0.0069372,
(
Rap2164:1e-006,
(
(
(
(
Rap2088:1e-006,
Rap2035:1e-006)
Branch 331_8:1e-006,
(
(
(
(
(
Rap3001:1e-006,
(
Rap2225:1e-006,
(
(
(
Rap2057:1e-006,
Rap3017:1e-006)
Branch 332_1:1e-006,
(
Rap2260:1e-006,
Rap2141:1e-006)
Branch 333_0:1e-006)
Branch 334_0:1e-006,
Rap2015:1e-006)
Branch 335_0:1e-006)
Branch 336_0:1e-006)
Branch 337_0:1e-006,
Rap2933:1e-006)
Branch 338_0:1e-006,
Rap2234:1e-006)
Branch 339_0:1e-006,
Rap2883:1e-006)
Branch 340_0:1e-006,
Rap3006:1e-006)
Branch 341_0:1e-006)
Branch 342_0:1e-006,
(
Rap2046:1e-006,
Rap2302:1e-006)
Branch 343_6:1e-006)
Branch 344_0:1e-006,
Rap2244:1e-006)
Branch 345_0:1e-006)
Branch 346_68:0.0034375)
Branch 347_10:1e-006,
Rap2154:1e-006)
Branch 348_11:1e-006,
(
(
Rap1867:1e-006,
Rap2947:1e-006)
Branch 349_33:1e-006,
(
Rap1920:0.0034381,
Rap2341:0.039363)
Branch 350_12:1e-006)
Branch 351_56:0.0034367)
Branch 352_56:0.0034319,
Rap2093:1e-006)
Branch 353_100:0.084784,
(
(
Rap2747:1e-006,
Rap1964:1e-006)
Branch 354_96:0.010404,
(
Rap2736:0.0069121,
(
(
Rap2840:1e-006,
Rap1538:1e-006)
Branch 355_23:1e-006,
Rap1865:1e-006)
Branch 356_69:0.0034307)
Branch 357_50:1e-006)
Branch 358_100:0.1649)
Branch 359_100:0.17439)
Branch 360_100:0.22936)
Branch 361_100:0.23149,
(
(
(
(
(
Rap1751:1e-006,
Rap2641:1e-006)
Branch 362_95:1e-006,
(
(
(
(
Rap1809:1e-006,
Rap2324:1e-006)
Branch 363_64:0.0034669,
Rap2612:0.003472)
Branch 364_5:1e-006,
(
(
(
Rap178:0.0034764,
Rap1821:0.0034654)
Branch 365_4:1e-006,
(
(
(
(
(
(
(
Rap2601:1e-006,
Rap2595:1e-006)
Branch 366_1:1e-006,
Rap2894:1e-006)
Branch 367_1:1e-006,
Rap2661:1e-006)
Branch 368_0:1e-006,
(
Rap2651:1e-006,
Rap2848:1e-006)
Branch 369_3:1e-006)
Branch 370_0:1e-006,
(
Rap144:1e-006,
Rap24:1e-006)
Branch 371_5:1e-006)
Branch 372_0:1e-006,
Rap2273:1e-006)
Branch 373_0:1e-006,
(
(
(
(
(
(
Rap65:1e-006,
Rap48:1e-006)
Branch 374_0:1e-006,
Rap2673:1e-006)
Branch 375_0:1e-006,
Rap15:1e-006)
Branch 376_0:1e-006,
(
(
(
(
Rap77:1e-006,
(
Rap2954:1e-006,
(
Rap105:1e-006,
(
Rap85:1e-006,
(
(
(
(
(
Rap112:1e-006,
Rap125:1e-006)
Branch 377_1:1e-006,
Rap188:1e-006)
Branch 378_4:1e-006,
Rap2870:1e-006)
Branch 379_0:1e-006,
Rap2680:1e-006)
Branch 380_1:1e-006,
Rap2688:1e-006)
Branch 381_0:1e-006)
Branch 382_0:1e-006)
Branch 383_0:1e-006)
Branch 384_0:1e-006)
Branch 385_0:1e-006,
Rap1594:1e-006)
Branch 386_0:1e-006,
Rap4:1e-006)
Branch 387_0:1e-006,
(
Rap153:1e-006,
Rap34:1e-006)
Branch 388_0:1e-006)
Branch 389_0:1e-006)
Branch 390_0:1e-006,
(
(
(
Rap134:1e-006,
Rap59:1e-006)
Branch 391_1:1e-006,
Rap202:1e-006)
Branch 392_0:1e-006,
(
Rap168:1e-006,
Rap99:1e-006)
Branch 393_1:1e-006)
Branch 394_0:1e-006)
Branch 395_0:1e-006,
Rap2701:1e-006)
Branch 396_0:1e-006)
Branch 397_0:1e-006)
Branch 398_0:1e-006,
Rap196:1e-006)
Branch 399_0:1e-006)
Branch 400_26:1e-006,
(
Rap216:0.021085,
(
Rap2618:1e-006,
Rap2628:1e-006)
Branch 401_79:0.0034393)
Branch 402_68:0.0034913)
Branch 403_95:0.01045)
Branch 404_99:0.07153,
(
(
Rap2719:1e-006,
(
Rap414:1e-006,
(
Rap2982:1e-006,
Rap398:1e-006)
Branch 405_7:1e-006)
Branch 406_15:1e-006)
Branch 407_64:0.0035092,
Rap2707:1e-006)
Branch 408_100:0.052179)
Branch 409_72:0.020694,
(
Rap2761:0.0033446,
(
(
(
(
Rap2130:1e-006,
(
(
(
(
Rap1918:0.0066915,
Rap2924:0.0053121)
Branch 410_49:0.001822,
(
(
(
(
Rap2044:1e-006,
(
(
Rap3020:1e-006,
(
Rap2258:1e-006,
Rap2242:1e-006)
Branch 411_6:1e-006)
Branch 412_2:1e-006,
Rap2300:1e-006)
Branch 413_0:1e-006)
Branch 414_0:1e-006,
(
Rap2999:1e-006,
(
Rap3010:1e-006,
Rap2055:1e-006)
Branch 415_4:1e-006)
Branch 416_2:1e-006)
Branch 417_1:1e-006,
(
Rap2013:1e-006,
(
(
Rap2033:1e-006,
(
Rap2086:1e-006,
Rap2966:1e-006)
Branch 418_3:1e-006)
Branch 419_0:1e-006,
Rap2233:1e-006)
Branch 420_1:1e-006)
Branch 421_0:1e-006)
Branch 422_2:1e-006,
Rap2176:1e-006)
Branch 423_48:0.0034479)
Branch 424_4:1e-006,
Rap2312:1e-006)
Branch 425_0:1e-006,
(
Rap2930:1e-006,
(
(
(
Rap2187:1e-006,
(
(
Rap2144:1e-006,
Rap2946:1e-006)
Branch 426_1:1e-006,
Rap2880:1e-006)
Branch 427_0:1e-006)
Branch 428_0:1e-006,
(
Rap2286:1e-006,
Rap1866:1e-006)
Branch 429_0:1e-006)
Branch 430_0:1e-006,
(
(
Rap2295:1e-006,
Rap2163:1e-006)
Branch 431_1:1e-006,
(
Rap2102:1e-006,
Rap2109:1e-006)
Branch 432_2:1e-006)
Branch 433_0:1e-006)
Branch 434_0:1e-006)
Branch 435_0:1e-006)
Branch 436_0:1e-006)
Branch 437_14:1e-006,
(
(
Rap2252:1e-006,
(
Rap2209:1e-006,
(
(
(
Rap2074:1e-006,
Rap2197:1e-006)
Branch 438_71:0.0034457,
(
Rap2581:1e-006,
Rap2824:0.0034336)
Branch 439_95:0.010322)
Branch 440_15:1e-006,
Rap2216:0.0068876)
Branch 441_1:1e-006)
Branch 442_0:1e-006)
Branch 443_3:1e-006,
Rap2346:0.0068891)
Branch 444_32:0.0034352)
Branch 445_35:0.003437,
(
(
Rap1613:1e-006,
(
(
Rap2991:1e-006,
(
Rap2121:1e-006,
Rap2911:1e-006)
Branch 446_3:1e-006)
Branch 447_4:1e-006,
Rap2024:1e-006)
Branch 448_1:1e-006)
Branch 449_1:1e-006,
(
Rap2064:1e-006,
Rap1608:1e-006)
Branch 450_6:1e-006)
Branch 451_30:1e-006)
Branch 452_13:1e-006,
Rap2152:0.010364)
Branch 453_31:0.0035199)
Branch 454_36:0.017494)
Branch 455_100:0.38836,
(
(
(
(
Rap2314:0.010259,
(
Rap2115:1e-006,
Rap2116:1e-006)
Branch 456_97:0.0037914)
Branch 457_100:0.18124,
(
(
Rap2148:1e-006,
Rap2580:1e-006)
Branch 458_100:0.13996,
(
(
Rap2709:1e-006,
(
(
Rap2980:1e-006,
Rap410:1e-006)
Branch 459_9:1e-006,
(
Rap400:1e-006,
Rap2721:1e-006)
Branch 460_16:1e-006)
Branch 461_69:0.0034239)
Branch 462_100:0.024445,
(
(
(
(
Rap1595:1e-006,
(
Rap68:1e-006,
(
(
Rap2274:1e-006,
(
(
Rap174:1e-006,
Rap154:1e-006)
Branch 463_12:1e-006,
Rap2953:1e-006)
Branch 464_0:1e-006)
Branch 465_1:1e-006,
Rap113:1e-006)
Branch 466_0:1e-006)
Branch 467_0:1e-006)
Branch 468_0:1e-006,
Rap88:1e-006)
Branch 469_77:0.0034296,
Rap205:0.010333)
Branch 470_19:1e-006,
Rap145:0.0034061)
Branch 471_100:0.034026)
Branch 472_100:0.16044)
Branch 473_63:0.063067)
Branch 474_100:0.18999,
(
(
(
(
Rap2984:1e-006,
(
Rap2717:1e-006,
Rap396:1e-006)
Branch 475_6:1e-006)
Branch 476_0:1e-006,
(
Rap2706:1e-006,
Rap420:1e-006)
Branch 477_3:1e-006)
Branch 478_100:0.17613,
(
(
(
(
(
Rap2023:1e-006,
Rap2990:1e-006)
Branch 479_20:1e-006,
(
Rap2912:1e-006,
Rap2068:1e-006)
Branch 480_19:1e-006)
Branch 481_100:0.021778,
(
Rap2335:0.0033777,
(
(
Rap2169:0.0067943,
(
Rap2926:0.01381,
(
Rap2766:0.0068343,
(
(
(
Rap2110:1e-006,
(
Rap1611:1e-006,
Rap1620:1e-006)
Branch 482_97:0.010278)
Branch 483_69:0.0068283,
(
(
Rap2287:1e-006,
Rap2294:1e-006)
Branch 484_69:0.0034034,
Rap2967:1e-006)
Branch 485_48:1e-006)
Branch 486_42:0.0034047,
(
Rap2132:1e-006,
(
Rap2253:1e-006,
Rap2210:1e-006)
Branch 487_26:1e-006)
Branch 488_51:1e-006)
Branch 489_23:1e-006)
Branch 490_65:0.0068088)
Branch 491_68:0.0068849)
Branch 492_67:0.0068416,
(
Rap2195:1e-006,
Rap2186:0.0069413)
Branch 493_68:1e-006)
Branch 494_56:0.0068487)
Branch 495_100:0.027424)
Branch 496_100:0.077207,
(
(
Rap155:1e-006,
Rap2685:1e-006)
Branch 497_99:1e-006,
(
Rap2647:0.010423,
(
Rap2959:1e-006,
(
Rap69:1e-006,
Rap89:1e-006)
Branch 498_36:1e-006)
Branch 499_100:0.069226)
Branch 500_57:0.007035)
Branch 501_94:0.052216)
Branch 502_99:0.067249,
(
Rap2833:0.16947,
(
(
(
Rap2621:1e-006,
Rap2631:1e-006)
Branch 503_60:0.0033983,
(
(
Rap26:1e-006,
Rap2897:1e-006)
Branch 504_6:1e-006,
(
Rap49:1e-006,
(
Rap38:1e-006,
Rap16:1e-006)
Branch 505_15:1e-006)
Branch 506_14:1e-006)
Branch 507_46:1e-006)
Branch 508_96:0.0058217,
(
(
(
(
Rap213:0.0068359,
Rap2906:0.010233)
Branch 509_47:0.003402,
(
(
Rap107:0.0068248,
Rap2691:0.020777)
Branch 510_56:0.0034151,
Rap2696:1e-006)
Branch 511_14:1e-006)
Branch 512_42:0.0034158,
(
(
(
Rap1601:1e-006,
Rap122:1e-006)
Branch 513_92:0.010257,
Rap152:1e-006)
Branch 514_42:0.0034307,
Rap2275:0.0034087)
Branch 515_77:0.0068558)
Branch 516_62:0.0034058,
(
(
Rap211:1e-006,
(
(
Rap1760:0.02087,
(
Rap58:1e-006,
Rap167:1e-006)
Branch 517_75:0.0034032)
Branch 518_21:1e-006,
Rap127:0.0034019)
Branch 519_2:1e-006)
Branch 520_11:1e-006,
Rap78:0.0068184)
Branch 521_47:0.0034122)
Branch 522_53:0.0044397)
Branch 523_94:0.053693)
Branch 524_68:0.02884)
Branch 525_100:0.15367)
Branch 526_97:0.12529,
(
(
Rap1719:0.00067847,
(
(
(
(
Rap1732:1e-006,
(
Rap1714:1e-006,
Rap2802:1e-006)
Branch 527_35:1e-006)
Branch 528_95:0.020598,
(
Rap1661:1e-006,
Rap1680:0.0034636)
Branch 529_79:0.010223)
Branch 530_28:1e-006,
(
Rap2790:1e-006,
Rap2774:1e-006)
Branch 531_93:1e-006)
Branch 532_35:0.0039207,
Rap1902:0.017352)
Branch 533_35:0.0057024)
Branch 534_36:0.0067214,
(
(
Rap1683:1e-006,
Rap2868:0.003395)
Branch 535_67:0.0033842,
(
(
(
Rap2819:1e-006,
Rap1700:1e-006)
Branch 536_6:1e-006,
Rap1926:1e-006)
Branch 537_6:1e-006,
Rap2007:1e-006)
Branch 538_42:1e-006)
Branch 539_74:1e-006)
Branch 540_100:0.44896)
Branch 541_78:0.10422)
Branch 542_70:0.069482,
(
(
(
(
Rap1612:0.0069581,
Rap2760:1e-006)
Branch 543_91:0.042953,
(
(
(
(
(
Rap2989:1e-006,
Rap2913:1e-006)
Branch 544_20:1e-006,
Rap2022:1e-006)
Branch 545_15:1e-006,
Rap2063:1e-006)
Branch 546_100:0.020959,
Rap2151:0.017338)
Branch 547_30:0.0068146,
(
(
(
Rap2344:0.094013,
(
Rap2198:0.022203,
Rap2073:0.013293)
Branch 548_69:0.014525)
Branch 549_43:0.014772,
(
(
Rap2834:0.0031326,
Rap2577:0.0070539)
Branch 550_100:0.090284,
Rap2119:0.028709)
Branch 551_25:0.010177)
Branch 552_3:1e-006,
(
(
(
(
(
(
Rap2188:0.010192,
(
(
(
Rap2925:0.0034081,
Rap1917:0.0033945)
Branch 553_98:0.028178,
(
Rap2290:1e-006,
Rap2283:1e-006)
Branch 554_100:0.010463)
Branch 555_44:0.0066268,
Rap2964:1e-006)
Branch 556_18:1e-006)
Branch 557_7:0.003418,
Rap2949:0.0034046)
Branch 558_3:0.0033873,
(
(
(
Rap2232:1e-006,
(
(
(
(
Rap2032:1e-006,
Rap2043:1e-006)
Branch 559_6:1e-006,
Rap2012:1e-006)
Branch 560_1:1e-006,
Rap2175:1e-006)
Branch 561_1:1e-006,
(
(
(
Rap2299:1e-006,
Rap2085:1e-006)
Branch 562_9:1e-006,
(
Rap2998:1e-006,
(
Rap3015:1e-006,
(
Rap2265:1e-006,
Rap2241:1e-006)
Branch 563_0:1e-006)
Branch 564_1:1e-006)
Branch 565_0:1e-006)
Branch 566_0:1e-006,
Rap3025:1e-006)
Branch 567_1:1e-006)
Branch 568_1:1e-006)
Branch 569_0:1e-006,
Rap2054:1e-006)
Branch 570_67:0.0033938,
Rap2101:1e-006)
Branch 571_27:1e-006)
Branch 572_3:0.0033927,
(
(
(
Rap2208:0.0033889,
Rap2251:1e-006)
Branch 573_94:0.013727,
(
(
Rap2129:0.013787,
Rap1872:0.0068236)
Branch 574_40:0.0034169,
(
(
Rap2170:0.0033833,
(
Rap2890:1e-006,
Rap2940:1e-006)
Branch 575_91:0.0068169)
Branch 576_30:0.0033997,
Rap2310:1e-006)
Branch 577_32:0.0033982)
Branch 578_22:1e-006)
Branch 579_4:0.0033936,
Rap2145:0.0033947)
Branch 580_3:1e-006)
Branch 581_61:0.0068184,
Rap2217:1e-006)
Branch 582_12:1e-006,
Rap2106:0.0034063)
Branch 583_79:0.024274)
Branch 584_4:1e-006)
Branch 585_36:0.016038)
Branch 586_100:0.40712,
(
(
(
(
Rap1906:0.035548,
(
(
Rap2797:0.011485,
Rap1738:0.0061711)
Branch 587_100:0.042025,
(
Rap2862:0.0035496,
(
(
Rap1653:0.010075,
Rap1671:0.0032945)
Branch 588_95:0.006793,
Rap1725:0.0067551)
Branch 589_69:0.0066429)
Branch 590_99:0.11102)
Branch 591_55:0.022777)
Branch 592_100:0.16408,
(
Rap2001:0.0082293,
(
(
Rap2782:1e-006,
Rap2794:1e-006)
Branch 593_100:0.037483,
(
(
Rap1681:1e-006,
Rap1935:1e-006)
Branch 594_35:1e-006,
Rap2811:1e-006)
Branch 595_81:1e-006)
Branch 596_56:0.0051573)
Branch 597_100:0.22763)
Branch 598_99:0.1093,
(
(
Rap1693:0.020613,
Rap1708:0.0095915)
Branch 599_86:0.011292,
(
Rap2784:1e-006,
Rap2779:1e-006)
Branch 600_100:0.0039572)
Branch 601_100:0.18922)
Branch 602_94:0.08309,
Rap1910:0.35464)
Branch 603_92:0.1116)
Branch 604_91:0.1611,
(
(
Rap1764:0.044587,
(
(
Rap1537:1e-006,
(
Rap1965:1e-006,
Rap2751:1e-006)
Branch 605_8:1e-006)
Branch 606_14:1e-006,
(
Rap2839:1e-006,
Rap1862:1e-006)
Branch 607_15:1e-006)
Branch 608_100:0.049331)
Branch 609_100:0.29316,
Rap1672:0.30999)
Branch 610_92:0.093139)
Branch 611_44:0.06265)
Branch 612_95:0.21734)
Branch 613_33:0.05946)
Branch 614_10:0.048866)
Branch 615_10:0.028761)
Branch 616_5:0.0375)
Branch 617_20:0.070154,
(
(
Rap2713:1e-006,
(
Rap403:1e-006,
(
(
Rap2977:1e-006,
Rap2724:1e-006)
Branch 618_35:1e-006,
Rap412:1e-006)
Branch 619_8:1e-006)
Branch 620_52:0.0034445)
Branch 621_100:0.12003,
(
(
(
(
Rap1603:1e-006,
Rap1617:1e-006)
Branch 622_87:0.0068483,
Rap2769:1e-006)
Branch 623_99:0.062313,
(
Rap2337:0.058591,
(
(
Rap2077:1e-006,
Rap2192:1e-006)
Branch 624_97:0.0034479,
(
(
(
(
(
Rap2066:1e-006,
(
Rap2918:1e-006,
Rap2026:1e-006)
Branch 625_30:1e-006)
Branch 626_14:1e-006,
Rap2993:1e-006)
Branch 627_97:0.013899,
Rap2156:0.027836)
Branch 628_58:0.0034378,
Rap2124:0.0034384)
Branch 629_42:0.003442,
(
(
(
(
(
Rap2221:1e-006,
(
(
Rap1922:0.0069563,
Rap2928:0.0034566)
Branch 630_99:0.017616,
(
Rap2255:1e-006,
Rap2212:1e-006)
Branch 631_98:0.010451)
Branch 632_31:0.0034542)
Branch 633_1:1e-006,
(
(
(
(
Rap2935:1e-006,
(
(
(
Rap2952:1e-006,
Rap2885:1e-006)
Branch 634_1:1e-006,
Rap3012:1e-006)
Branch 635_0:1e-006,
(
(
(
Rap2184:1e-006,
Rap2969:1e-006)
Branch 636_0:1e-006,
Rap2139:1e-006)
Branch 637_0:1e-006,
Rap3022:1e-006)
Branch 638_0:1e-006)
Branch 639_0:1e-006)
Branch 640_0:1e-006,
Rap3003:1e-006)
Branch 641_0:1e-006,
(
(
(
(
Rap2037:1e-006,
Rap2059:1e-006)
Branch 642_2:1e-006,
(
Rap2304:1e-006,
(
Rap2267:1e-006,
(
(
Rap2179:1e-006,
Rap2296:1e-006)
Branch 643_0:1e-006,
Rap2285:1e-006)
Branch 644_7:1e-006)
Branch 645_0:1e-006)
Branch 646_0:1e-006)
Branch 647_0:1e-006,
(
(
Rap2229:1e-006,
Rap2165:1e-006)
Branch 648_3:1e-006,
Rap2090:1e-006)
Branch 649_0:1e-006)
Branch 650_0:1e-006,
Rap2246:1e-006)
Branch 651_1:1e-006)
Branch 652_0:1e-006,
(
Rap2017:1e-006,
(
Rap2048:1e-006,
(
Rap2095:1e-006,
Rap2317:1e-006)
Branch 653_0:1e-006)
Branch 654_0:1e-006)
Branch 655_0:1e-006)
Branch 656_66:0.003479)
Branch 657_7:1e-006,
Rap2112:0.0034685)
Branch 658_29:0.0034626,
(
Rap2134:1e-006,
Rap1869:1e-006)
Branch 659_69:1e-006)
Branch 660_68:0.014703,
(
Rap2828:0.032287,
Rap2575:0.017952)
Branch 661_94:0.028203)
Branch 662_10:1e-006)
Branch 663_26:0.0034378)
Branch 664_29:0.010429)
Branch 665_47:0.026823)
Branch 666_66:0.041268,
(
(
Rap2643:1e-006,
Rap1758:1e-006)
Branch 667_99:0.017702,
(
(
(
(
(
(
(
Rap71:1e-006,
(
Rap2956:1e-006,
Rap91:1e-006)
Branch 668_37:1e-006)
Branch 669_85:0.0070351,
(
(
(
Rap51:1e-006,
(
(
Rap40:1e-006,
Rap18:1e-006)
Branch 670_14:1e-006,
Rap2899:1e-006)
Branch 671_18:1e-006)
Branch 672_100:0.025002,
Rap181:1e-006)
Branch 673_20:0.0035312,
(
Rap118:1e-006,
Rap2270:1e-006)
Branch 674_48:1e-006)
Branch 675_16:0.0035009)
Branch 676_6:1e-006,
(
Rap2321:1e-006,
Rap1812:1e-006)
Branch 677_49:1e-006)
Branch 678_33:0.0070363,
Rap159:0.0034767)
Branch 679_2:1e-006,
(
(
(
Rap7:1e-006,
Rap2873:1e-006)
Branch 680_0:1e-006,
(
(
(
Rap1592:1e-006,
Rap139:1e-006)
Branch 681_3:1e-006,
Rap2908:1e-006)
Branch 682_1:1e-006,
Rap2676:1e-006)
Branch 683_0:1e-006)
Branch 684_0:1e-006,
(
(
(
(
Rap2699:1e-006,
Rap2693:1e-006)
Branch 685_3:1e-006,
Rap191:1e-006)
Branch 686_1:1e-006,
Rap2604:1e-006)
Branch 687_1:1e-006,
(
Rap1823:1e-006,
(
(
(
Rap2593:1e-006,
(
Rap2667:1e-006,
Rap2657:1e-006)
Branch 688_17:1e-006)
Branch 689_62:0.0034886,
(
(
(
(
(
Rap220:1e-006,
Rap199:1e-006)
Branch 690_6:1e-006,
Rap2607:1e-006)
Branch 691_4:1e-006,
(
Rap56:1e-006,
Rap165:1e-006)
Branch 692_4:1e-006)
Branch 693_0:1e-006,
(
(
Rap96:1e-006,
Rap80:1e-006)
Branch 694_9:1e-006,
(
Rap129:1e-006,
Rap207:1e-006)
Branch 695_3:1e-006)
Branch 696_3:1e-006)
Branch 697_69:0.0034804,
Rap2854:1e-006)
Branch 698_57:0.00348)
Branch 699_7:1e-006,
Rap109:1e-006)
Branch 700_0:1e-006)
Branch 701_0:1e-006)
Branch 702_0:1e-006)
Branch 703_3:1e-006)
Branch 704_31:0.0034862,
Rap147:1e-006)
Branch 705_3:1e-006,
Rap2682:0.0034831)
Branch 706_53:0.010789)
Branch 707_100:0.2205)
Branch 708_71:0.053019)
Branch 709_100:0.43351)
Branch 710_41:0.10172)
Branch 711_74:0.12786,
(
(
Rap2715:0.0071739,
(
Rap405:1e-006,
(
Rap2975:1e-006,
Rap2726:1e-006)
Branch 1_31:1e-006)
Branch 2_94:0.0030353)
Branch 3_100:0.82904,
(
(
(
(
Rap2757:0.0070762,
(
Rap1606:1e-006,
Rap1622:1e-006)
Branch 2806_100:0.021563)
Branch 2807_76:0.028211,
(
(
Rap2202:0.0035396,
Rap2071:1e-006)
Branch 2808_97:0.0049766,
(
(
Rap2832:0.0054629,
Rap2584:0.0054264)
Branch 2809_100:0.036151,
(
(
(
(
(
Rap2962:1e-006,
(
Rap2098:1e-006,
(
(
(
Rap2307:1e-006,
Rap2291:1e-006)
Branch 2810_11:1e-006,
(
Rap2280:1e-006,
Rap2147:1e-006)
Branch 2811_5:1e-006)
Branch 2812_3:1e-006,
Rap1876:1e-006)
Branch 2813_2:1e-006)
Branch 2814_1:1e-006)
Branch 2815_5:1e-006,
(
(
Rap2942:0.0071331,
(
(
(
Rap2173:1e-006,
(
Rap2162:1e-006,
Rap2190:1e-006)
Branch 2816_6:1e-006)
Branch 2817_0:1e-006,
(
(
(
Rap2029:1e-006,
Rap2040:1e-006)
Branch 2818_2:1e-006,
Rap3026:1e-006)
Branch 2819_0:1e-006,
(
Rap3008:1e-006,
(
Rap2996:1e-006,
Rap2236:1e-006)
Branch 2820_2:1e-006)
Branch 2821_0:1e-006)
Branch 2822_0:1e-006)
Branch 2823_0:1e-006,
(
(
Rap2938:1e-006,
(
Rap2888:1e-006,
(
(
(
Rap2262:1e-006,
Rap2051:1e-006)
Branch 2824_1:1e-006,
(
Rap2297:1e-006,
Rap2009:1e-006)
Branch 2825_0:1e-006)
Branch 2826_0:1e-006,
Rap2082:1e-006)
Branch 2827_0:1e-006)
Branch 2828_0:1e-006)
Branch 2829_0:1e-006,
Rap2238:1e-006)
Branch 2830_0:1e-006)
Branch 2831_57:0.0035593)
Branch 2832_16:1e-006,
(
Rap2249:1e-006,
Rap2206:1e-006)
Branch 2833_70:0.0035953)
Branch 2834_1:1e-006)
Branch 2835_6:1e-006,
Rap2127:0.0035673)
Branch 2836_81:0.0039385,
(
Rap1914:0.0071046,
Rap2921:1e-006)
Branch 2837_100:0.017836)
Branch 2838_87:0.013551,
(
(
Rap2117:1e-006,
(
(
(
(
Rap2915:1e-006,
Rap2020:1e-006)
Branch 2839_15:1e-006,
Rap2987:1e-006)
Branch 2840_15:1e-006,
Rap2069:1e-006)
Branch 2841_93:0.0071512,
Rap2149:0.010755)
Branch 2842_52:0.0035842)
Branch 2843_63:0.0079587,
Rap2343:0.039927)
Branch 2844_46:0.0072156)
Branch 2845_73:0.014732)
Branch 2846_55:0.0074197)
Branch 2847_87:0.030702)
Branch 2848_100:0.15651,
(
(
(
Rap415:1e-006,
Rap406:1e-006)
Branch 2849_29:1e-006,
(
Rap2727:1e-006,
Rap2986:1e-006)
Branch 2850_29:1e-006)
Branch 2851_92:0.010486,
Rap2705:1e-006)
Branch 2852_100:0.10789)
Branch 2853_56:0.077094,
(
(
(
(
Rap43:1e-006,
(
Rap2891:1e-006,
Rap10:1e-006)
Branch 2855_9:1e-006)
Branch 2856_10:1e-006,
Rap31:1e-006)
Branch 2857_4:1e-006,
Rap21:1e-006)
Branch 2858_94:0.0069302,
(
(
(
(
(
Rap2319:1e-006,
Rap1806:1e-006)
Branch 2860_9:1e-006,
(
(
Rap74:0.0035228,
(
(
Rap121:0.0035331,
(
Rap2276:1e-006,
(
(
Rap83:1e-006,
(
(
Rap172:1e-006,
Rap162:1e-006)
Branch 2861_18:1e-006,
(
Rap63:1e-006,
Rap1600:1e-006)
Branch 2862_3:1e-006)
Branch 2863_5:1e-006)
Branch 2864_17:1e-006,
Rap2961:1e-006)
Branch 2865_8:1e-006)
Branch 2866_48:1e-006)
Branch 2867_93:0.010638,
Rap2669:0.0035241)
Branch 2868_19:1e-006)
Branch 2869_1:1e-006,
(
Rap2599:1e-006,
(
Rap210:1e-006,
(
Rap170:1e-006,
(
(
Rap2902:1e-006,
(
Rap194:1e-006,
Rap101:1e-006)
Branch 2870_5:1e-006)
Branch 2871_0:1e-006,
Rap61:1e-006)
Branch 2872_0:1e-006)
Branch 2873_0:1e-006)
Branch 2874_0:1e-006)
Branch 2875_0:1e-006)
Branch 2876_0:1e-006)
Branch 2877_0:1e-006,
Rap2609:1e-006)
Branch 2878_12:1e-006,
(
Rap2703:0.003519,
(
Rap2686:1e-006,
(
Rap2678:1e-006,
(
(
(
Rap103:1e-006,
Rap142:1e-006)
Branch 2879_15:1e-006,
(
Rap2877:1e-006,
(
Rap1827:1e-006,
Rap132:1e-006)
Branch 2880_4:1e-006)
Branch 2881_1:1e-006)
Branch 2882_0:1e-006,
(
(
Rap123:0.0035124,
(
Rap2664:1e-006,
(
(
Rap2654:1e-006,
Rap2598:1e-006)
Branch 2883_20:1e-006,
Rap2851:1e-006)
Branch 2884_11:1e-006)
Branch 2885_27:1e-006)
Branch 2886_55:0.0035236,
(
Rap1:1e-006,
Rap185:1e-006)
Branch 2887_68:0.0035191)
Branch 2888_10:1e-006)
Branch 2889_0:1e-006)
Branch 2890_2:1e-006)
Branch 2891_8:1e-006)
Branch 2892_44:0.0035251)
Branch 2893_51:0.003443,
(
Rap2645:1e-006,
Rap1753:1e-006)
Branch 2895:0.010769)
Branch 2894_100:0.010937)
Branch 2859_64:0.15902)
Branch 2854_100:0.3145)
Branch 2805_100:0.15078)
Branch 2804_73:0.14861)
Branch 2803_69:0.059475)
Branch 2802_27:0.40794)
Branch 2730_91:0.10594)
Branch 2729_42:0.067422)
Branch 2537_7:0.3877)
Branch 2535_56:0.092017)
Root;
